# Supplementary material for: Roles of maize WAK gene family in responses to abiotic and biotic stresses, and hormonal treatments
Source: Front Plant Sci. 2025 Sep 16;16:1652811. doi: 10.3389/fpls.2025.1652811 (PMC12479429; doi:10.3389/fpls.2025.1652811)
Supplement: Supplementary Table 1 — Physicochemical parameters of 56 ZmWAK genes in maize genome. [file Table1.xlsx]

## Sheet: Sheet1
Table S1. Physicochemical parameters of 56 ZmWAK genes in maize genome
Gene ID	Gene name	Group	Chromosome	Gene position	Exon number	CDS length	Protein length	Molecular mass(kDa)	Theoretical pI	Instability index	Aliphatic index	Grand average of hydropathy (GRAVY)	Subcellular localization	Domain structure
Zm00001eb030730	ZmWAK1	II	chr1	170700349-170707141	3	2160	720	74843.9	8.18	44.32	82.78	0.022	Vacuole	GUB_WAK_bind+Pkinase_Tyr
Zm00001eb034290	ZmWAK2	V	chr1	189470105-189473854	4	2868	956	105549	5.11	38.98	88.1	-0.06	Plasma membrane	Signal peptide+GUB_WAK_bind+GUB_WAK_bind+EGF+EGF+Transmembrane domain+Pkinase_Tyr
Zm00001eb034370	ZmWAK3	V	chr1	189633997-189638930	3	2361	787	86324.7	5.59	39.34	91.91	-0.019	Plasma membrane	Signal peptide+GUB_WAK_bind+EGF5+EGF5+Transmembrane domain+Pkinase_Tyr
Zm00001eb034520	ZmWAK4	V	chr1	190813517-190820417	3	1575	525	58913.1	5.93	32.58	92.25	-0.191	Chloroplast	GUB_WAK_bind+EGF+EGF+Transmembrane domain+Pkinase_Tyr
Zm00001eb034610	ZmWAK5	V	chr1	191255442-191259386	4	2808	936	103112	5.18	38.51	88	-0.099	Golgi apparatus	GUB_WAK_bind+GUB_WAK_bind+GUB_WAK_bind+EGF_CA+Pkinase_Tyr
Zm00001eb035220	ZmWAK6	VII	chr1	193196447-193201472	3	2028	676	76342.8	8.41	39.07	89.96	-0.238	Chloroplast	GUB_WAK_bind+Pkinase_Tyr
Zm00001eb042720	ZmWAK7	V	chr1	225270145-225278704	3	2304	768	83175.3	7.67	36.39	86.47	-0.061	Plasma membrane	Signal peptide+GUB_WAK_bind+EGF+EGF+Transmembrane domain+Pkinase_Tyr
Zm00001eb068170	ZmWAK8	V	chr2	5129220-5132655	3	2238	746	81900.4	6.19	32.11	94.22	-0.021	Chloroplast	Single peptide+GUB_WAK_bind+Transmembrane domain+EGF_CA+Pkinase_Tyr
Zm00001eb071970+35:35A111:2811:38A111:2811:46	ZmWAK9	VIII	chr2	13121669-13124744	3	2199	733	79827.5	5.76	38.58	92.81	0.061	Plasma membrane	Signal peptide+GUB_WAK_bind+EGF+EGF_CA+Transmembrane domain+Pkinase_Tyr
Zm00001eb076940	ZmWAK10	V	chr2	28874646-28877078	3	1788	596	66026	7.19	45.68	88.02	-0.289	Chloroplast	EGF_CA+EGF_CA+PKc_like
Zm00001eb077270	ZmWAK11	V	chr2	29707089-29711164	3	2265	755	83049.3	7.87	41.8	84.44	-0.17	Vacuole	GUB_WAK_bind+EGF_CA+Pkinase_Tyr
Zm00001eb077310	ZmWAK12	VIII	chr2	29745825-29749975	3	2280	760	82838.1	5.53	41.51	79.64	-0.179	Vacuole	Signal peptide+GUB_WAK_bind+EGF+EGF_CA+Transmembrane domain+Pkinase_Tyr
Zm00001eb077330	ZmWAK13	VIII	chr2	29786200-29790213	3	1938	646	70853.3	5.45	39.34	76.5	-0.261	Endoplasmic reticulum	EGF_CA+PKc_like
Zm00001eb077740	ZmWAK14	VIII	chr2	31178714-31182636	3	2214	738	80067	5.08	39.36	84.25	-0.074	Plasma membrane	GUB_WAK_bind+EGF_CA+Pkinase_Tyr
Zm00001eb116160	ZmWAK15	II	chr2	237933529-237941319	3	2109	703	78214.3	7.15	40.24	80.55	-0.25	Chloroplast	GUB_WAK_bind+EGF-like_dom+EGF-like_dom+Pkinase_Tyr
Zm00001eb124840	ZmWAK16	IX	chr3	20003447-20007340	4	2040	680	72005.1	8.74	43.69	86.85	0.015	Endoplasmic reticulum	Signal peptide+GUB_WAK_bind+WAK_assoc+Transmembrane domain+Pkinase_Tyr
Zm00001eb124860	ZmWAK17	IX	chr3	20094340-20103725	4	1851	617	67980.2	9.17	56.92	81.57	-0.239	Endoplasmic reticulum	WAK_assoc+Pkinase_Tyr
Zm00001eb124880	ZmWAK18	IX	chr3	20213241-20228469	4	1929	643	71548.9	7.44	35.19	80.09	-0.165	Plasma membrane	GUB_WAK_bind+WAK_assoc+Pkinase_Tyr
Zm00001eb124900	ZmWAK19	IX	chr3	20346191-20351223	4	2031	677	73548.6	7.8	39.89	84.02	-0.162	Vacuole	Signal peptide+GUB_WAK_bind+WAK_assoc+Transmembrane domain+Pkinase_Tyr
Zm00001eb124920	ZmWAK20	IX	chr3	20431359-20451106	4	1995	665	72385.6	6.23	46.16	80.83	-0.19	Extracellular	Signal peptide+GUB_WAK_bind+WAK_assoc+Transmembrane domain+Pkinase_Tyr
Zm00001eb126150	ZmWAK21	IX	chr3	27868559-27889616	3	2004	668	74277.1	6.94	36.36	84.31	0.031	Plasma membrane	Signal peptide+GUB_WAK_bind+Transmembrane domain+Pkinase_Tyr
Zm00001eb139070	ZmWAK22	V	chr3	142619004-142636280	4	2661	887	97633	5.61	48.83	83.97	-0.218	Plasma membrane	Signal peptide+GUB_WAK_bind+EGF+GUB_WAK_bind+EGF+Transmembrane domain+Pkinase_Tyr
Zm00001eb156230	ZmWAK23	IX	chr3	212469431-212478065	3	1440	480	53094.2	6.46	54.59	78.42	-0.256	Vacuole	GUB_WAK_bind+WAK_assoc+Pkinase_Tyr
Zm00001eb156250	ZmWAK24	IX	chr3	212494337-212509850	5	2064	688	74490.1	5.45	47.64	82.94	-0.221	Plasma membrane	Signal peptide+GUB_WAK_bind+WAK_assoc+Transmembrane domain+Pkinase_Tyr
Zm00001eb164810	ZmWAK25	IX	chr4	2071538-2074343	4	2208	736	80159.2	5.45	42.34	80.79	-0.196	Plasma membrane	Signal peptide+GUB_WAK_bind+EGF+EGF_CA+Transmembrane domain+Pkinase_Tyr
Zm00001eb172910	ZmWAK26	IX	chr4	36625636-36639228	3	2232	744	81170.4	5.68	42.57	86.21	-0.197	Plasma membrane	GUB_WAK_bind+EGF5+EGF5+Pkinase_Tyr
Zm00001eb177830	ZmWAK27	III	chr4	70416884-70420624	3	1953	651	69095.7	7.69	38.95	91.8	-0.019	Chloroplast	GUB_WAK_bind+EGF+Transmembrane domain+Pkinase_Tyr
Zm00001eb180130	ZmWAK28	IX	chr4	90693297-90705380	2	2034	678	74058.7	5.18	38.95	88.29	-0.103	Chloroplast	GUB_WAK_bind+Pkinase_Tyr
Zm00001eb201430	ZmWAK29	V	chr4	215597104-215602555	4	3048	1016	110831	6.73	40.85	78.86	-0.283	Chloroplast	GUB_WAK_bind+EGF_CA+Pkinase_Tyr
Zm00001eb209700	ZmWAK30	VII	chr4	248949689-248955685	4	2349	783	85015.6	5.67	34.06	85.62	-0.085	Chloroplast	GUB_WAK_bind+EGF_CA+EGF_CA+Pkinase_Tyr
Zm00001eb242370	ZmWAK31	IX	chr5	170903931-170905877	5	1023	341	37770.3	5.03	55.49	81.29	-0.05	Chloroplast	GUB_WAK_bind+Pkinase_Tyr
Zm00001eb247540	ZmWAK32	VIII	chr5	190039083-190042011	3	2304	768	85381.1	5.87	43.66	78.15	-0.231	Chloroplast	Signal peptide+GUB_WAK_bind+EGF+EGF_CA+Pkinase_Tyr
Zm00001eb258370	ZmWAK33	VIII	chr5	223169734-223172857	3	2301	767	84828.5	5.77	39.62	79.11	-0.254	Chloroplast	Single peptide+GUB_WAK_bind+EGF+EGF+Transmembrane domain+Pkinase_Tyr
Zm00001eb265310	ZmWAK34	IX	chr6	35112349-35116085	3	2109	703	76613.2	6.26	39.63	81.69	-0.193	Plasma membrane	Signal peptide+GUB_WAK_bind+EGF_like+EGF_CA+Transmembrane domain+Pkinase_Tyr
Zm00001eb271310	ZmWAK35	V	chr6	86945885-86959993	4	2688	896	99137	5.3	40.57	82.44	-0.202	Plasma membrane	Signal peptide+GUB_WAK_bind+EGF+GUB_WAK_bind+EGF+EGF_CA+Transmembrane domain+Pkinase_Tyr
Zm00001eb283100	ZmWAK36	V	chr6	139344664-139347271	3	2280	760	82549	5.96	39.02	87.38	-0.072	Plasma membrane	Signal peptide+GUB_WAK_bind+EGF+EGF+Transmembrane domain+Pkinase_Tyr
Zm00001eb294910	ZmWAK37	IX	chr6	174195787-174199903	5	2097	699	75467.4	6.11	40.68	84.56	-0.116	Vacuole	Signal peptide+WAK_assoc+Transmembrane domain+Pkinase_Tyr
Zm00001eb316880	ZmWAK38	VIII	chr7	138936978-138939870	4	2265	755	82837	5.46	38.96	79.07	-0.187	Plasma membrane	Signal peptide+GUB_WAK_bind+EGF+EGF_CA+Transmembrane domain+Pkinase_Tyr
Zm00001eb334620	ZmWAK39	IX	chr8	9278164-9281153	3	1791	597	65627.7	8.4	46.59	85.09	-0.033	cytoplasm	GUB_WAK_bind+Pkinase_Tyr
Zm00001eb334650	ZmWAK40	IX	chr8	9422194-9438346	3	1821	607	67746.8	8.68	39.82	85.09	-0.209	cytoplasm	GUB_WAK_bind+WAK_assoc+Pkinase_Tyr
Zm00001eb334670	ZmWAK41	IX	chr8	9681891-9698768	3	1821	607	67806.1	8.96	40.27	85.72	-0.209	Plasma membrane	Signal peptide+GUB_WAK_bind+Transmembrane domain+Pkinase_Tyr
Zm00001eb334680	ZmWAK42	IX	chr8	9870181-9888061	4	1719	573	64001.4	9.02	38.53	82.46	-0.26	Plasma membrane	GUB_WAK_bind+Pkinase_Tyr
Zm00001eb334730	ZmWAK43	IX	chr8	10061697-10065621	3	1821	607	67818.9	8.86	40.16	84.6	-0.224	Plasma membrane	Signal peptide+GUB_WAK_bind+Transmembrane domain+Pkinase_Tyr
Zm00001eb335470	ZmWAK44	IX	chr8	13597363-13609738	4	1932	644	70271.1	6.16	44.23	83.99	-0.273	Chloroplast	Signal peptide+GUB_WAK_bind+Transmembrane domain+Pkinase_Tyr
Zm00001eb335510	ZmWAK45	IX	chr8	13661389-13671336	4	1914	638	69931.1	6.4	34.69	88.31	-0.076	Chloroplast	GUB_WAK_bind+Pkinase
Zm00001eb335540	ZmWAK46	IV	chr8	13688899-13690613	3	1188	396	43264.3	7.78	41.67	79.37	-0.061	Vacuole	Signal peptide+GUB_WAK_bind+WAK_assoc+Transmembrane domain+Pkinase_Tyr
Zm00001eb342890	ZmWAK47	IX	chr8	66322366-66325888	5	1815	605	65962.8	6.58	37.61	84.12	-0.179	Chloroplast	GUB_WAK_bind+WAK_assoc+Pkinase_Tyr
Zm00001eb350600	ZmWAK48	V	chr8	115159380-115169070	4	2400	800	87570.2	5.88	37.89	82.67	-0.212	Plasma membrane	Single peptide+GUB_WAK_bind+EGF+EGF_CA+EGF_CA+Transmembrane domain+Pkinase_Tyr
Zm00001eb360620	ZmWAK49	IX	chr8	155840954-155854675	5	2040	680	74197.3	6.32	47.23	86.78	-0.186	Plasma membrane	GUB_WAK_bind+WAK_assoc+Pkinase_Tyr
Zm00001eb360640	ZmWAK50	IX	chr8	156052504-156063408	3	1950	650	71813.3	5.59	39.31	78.57	-0.165	Plasma membrane	Signal peptide+GUB_WAK_bind+WAK_assoc+Transmembrane domain+Pkinase_Tyr
Zm00001eb375440	ZmWAK51	IV	chr9	17236123-17238886	4	2133	711	76710.6	9.7	60.5	69.85	-0.504	Plasma membrane	GUB_WAK_bind+EGF_CA+PKc_like
Zm00001eb375460	ZmWAK52	VIII	chr9	17532959-17537019	4	2259	753	82216.8	5.44	36.67	84.58	-0.107	Vacuole	GUB_WAK_bind+EGF_CA+Pkinase_Tyr
Zm00001eb419170	ZmWAK53	IX	chr10	98748271-98751167	4	2055	685	75830.4	5.89	39.51	80.6	-0.008	Extracellular	GUB_WAK_bind+Pkinase_Tyr
Zm00001eb419180	ZmWAK54	IX	chr10	98756201-98768011	3	1848	616	69071.9	8.12	37.79	87.97	-0.06	cytoplasm	GUB_WAK_bind+Pkinase_Tyr
Zm00001eb435550	ZmWAK55	IX	scaf_37	44467-45737	3	957	319	35204.3	4.87	50.81	82.85	0.022	Extracellular	GUB_WAK_bind+Pkinase_Tyr
Zm00001eb442380	ZmWAK56	IX	scaf_542	37976-40872	4	2055	685	75830.4	5.89	39.51	80.6	-0.008	Extracellular	Signal peptide+GUB_WAK_bind+Pkinase_Tyr

## Sheet: Sheet2
Table S2 Conserved motif analysis in ZmWAK proteins. A total of 10 motifs are shown, and their E-values and sequence with are provided. The height of each letter represents the probability of amino acids at the respective position.
Motif	Logo	E-value	Sites	Width
1		7.60E-1166	52	38
2		2.90E-665	51	23
3		7.20E-630	53	21
4		5.50E-544	51	21
5		5.40E-526	54	21
6		3.10E-449	52	24
7		1.20E-392	50	15
8		3.20E-351	48	19
9		1.1e-277	53	15
10		7e-265	41	17

## Sheet: Sheet3
Table S3. Protein motif structure analysis of ZmWAK genes.
Gene ID	Gene name	Group	Conserved motif
Zm00001eb030730	ZmWAK1	II	Motif10			Motif9	Motif5	Motif3	Motif4	Motif8	Motif1	Motif7	Motif2	Motif6
Zm00001eb034290	ZmWAK2	V	Motif10	Motif9	Motif10	Motif9	Motif5	Motif3	Motif4	Motif8	Motif1	Motif7	Motif2	Motif6
Zm00001eb034370	ZmWAK3	V	Motif10	Motif9			Motif5	Motif3	Motif4	Motif8	Motif1	Motif7	Motif2	Motif6
Zm00001eb034520	ZmWAK4	V		Motif9			Motif5	Motif3	Motif4	Motif8	Motif1	Motif7	Motif2
Zm00001eb034610	ZmWAK5	V	Motif10	Motif9	Motif10	Motif9	Motif5	Motif3	Motif4	Motif8	Motif1	Motif7	Motif2	Motif6
Zm00001eb035220	ZmWAK6	VII	Motif10				Motif5	Motif3	Motif4	Motif8	Motif1	Motif7	Motif2	Motif6
Zm00001eb042720	ZmWAK7	V	Motif10	Motif9		Motif9	Motif5	Motif3	Motif4	Motif8	Motif1	Motif7	Motif2	Motif6
Zm00001eb068170	ZmWAK8	V	Motif10			Motif9	Motif5	Motif3	Motif4	Motif8	Motif1	Motif7	Motif2	Motif6
Zm00001eb071970	ZmWAK9	VIII	Motif10	Motif9		Motif9	Motif5	Motif3	Motif4	Motif8	Motif1	Motif7	Motif2	Motif6
Zm00001eb076940	ZmWAK10	V				Motif9	Motif5	Motif3	Motif4	Motif8	Motif1	Motif7	Motif2	Motif6
Zm00001eb077270	ZmWAK11	V	Motif10	Motif9		Motif9	Motif5	Motif3	Motif4	Motif8	Motif1	Motif7	Motif2	Motif6
Zm00001eb077310	ZmWAK12	VIII	Motif10	Motif9		Motif9	Motif5	Motif3	Motif4	Motif8	Motif1	Motif7	Motif2	Motif6
Zm00001eb077330	ZmWAK13	VIII		Motif9		Motif9	Motif5	Motif3	Motif4	Motif8	Motif1	Motif7	Motif2	Motif6
Zm00001eb077740	ZmWAK14	VIII	Motif10	Motif9		Motif9	Motif5	Motif3	Motif4	Motif8	Motif1	Motif7	Motif2	Motif6
Zm00001eb116160	ZmWAK15	II	Motif10	Motif9		Motif9	Motif5	Motif3	Motif4	Motif8	Motif1	Motif7	Motif2	Motif6
Zm00001eb124840	ZmWAK16	IX	Motif10				Motif5	Motif3	Motif4	Motif8	Motif1	Motif7	Motif2	Motif6
Zm00001eb124860	ZmWAK17	IX					Motif5	Motif3	Motif4	Motif8	Motif1	Motif7	Motif2	Motif6
Zm00001eb124880	ZmWAK18	IX	Motif10				Motif5	Motif3	Motif4	Motif8	Motif1	Motif7	Motif2	Motif6
Zm00001eb124900	ZmWAK19	IX	Motif10				Motif5	Motif3	Motif4	Motif8	Motif1	Motif7	Motif2	Motif6
Zm00001eb124920	ZmWAK20	IX	Motif10				Motif5	Motif3	Motif4	Motif8	Motif1	Motif7	Motif2	Motif6
Zm00001eb126150	ZmWAK21	IX					Motif5	Motif3	Motif4	Motif8	Motif1	Motif7	Motif2	Motif6
Zm00001eb139070	ZmWAK22	V	Motif10	Motif9	Motif10	Motif9	Motif5	Motif3	Motif4	Motif8	Motif1	Motif7	Motif2	Motif6
Zm00001eb156230	ZmWAK23	IX	Motif10				Motif5	Motif3	Motif4
Zm00001eb156250	ZmWAK24	IX	Motif10				Motif5	Motif3	Motif4	Motif8	Motif1	Motif7	Motif2	Motif6
Zm00001eb164810	ZmWAK25	IX	Motif10	Motif9		Motif9	Motif5	Motif3	Motif4	Motif8	Motif1	Motif7	Motif2	Motif6
Zm00001eb172910	ZmWAK26	IX	Motif10	Motif9		Motif9	Motif5	Motif3	Motif4	Motif8	Motif1	Motif7	Motif2	Motif6
Zm00001eb177830	ZmWAK27	III	Motif10				Motif5	Motif3	Motif4	Motif8	Motif1	Motif7	Motif2	Motif6
Zm00001eb180130	ZmWAK28	IX	Motif10			Motif9	Motif5	Motif3	Motif4	Motif8	Motif1	Motif7	Motif2	Motif6
Zm00001eb201430	ZmWAK29	V	Motif9	Motif10	Motif9	Motif9	Motif5	Motif3	Motif4	Motif8	Motif1	Motif7	Motif2	Motif6
Zm00001eb209700	ZmWAK30	VII	Motif10	Motif9	Motif9	Motif9	Motif5	Motif3	Motif4	Motif8	Motif1	Motif7	Motif2	Motif6
Zm00001eb242370	ZmWAK31	IX						Motif3			Motif1	Motif7	Motif2	Motif6
Zm00001eb247540	ZmWAK32	VIII	Motif10	Motif9		Motif9	Motif5	Motif3	Motif4	Motif8	Motif1	Motif7	Motif2	Motif6
Zm00001eb258370	ZmWAK33	VIII	Motif10	Motif9		Motif9	Motif5	Motif3	Motif4	Motif8	Motif1	Motif7	Motif2	Motif6
Zm00001eb265310	ZmWAK34	IX	Motif10			Motif9	Motif5	Motif3	Motif4	Motif8	Motif1	Motif7	Motif2	Motif6
Zm00001eb271310	ZmWAK35	V	Motif10	Motif9	Motif10	Motif9	Motif5	Motif3	Motif4	Motif8	Motif1	Motif7	Motif2	Motif6
Zm00001eb283100	ZmWAK36	V	Motif10	Motif10	Motif9	Motif9	Motif5	Motif3	Motif4	Motif8	Motif1	Motif7	Motif2	Motif6
Zm00001eb294910	ZmWAK37	IX				Motif9	Motif5	Motif3	Motif4	Motif8	Motif1	Motif7	Motif2	Motif6
Zm00001eb316880	ZmWAK38	VIII	Motif10	Motif9			Motif5	Motif3	Motif4	Motif8	Motif1	Motif7	Motif2	Motif6
Zm00001eb334620	ZmWAK39	IX	Motif10	Motif10			Motif5	Motif3	Motif4	Motif8	Motif1	Motif7	Motif2	Motif6
Zm00001eb334650	ZmWAK40	IX					Motif5	Motif3	Motif4	Motif8	Motif1	Motif7	Motif2	Motif6
Zm00001eb334670	ZmWAK41	IX					Motif5	Motif3	Motif4	Motif8	Motif1	Motif7	Motif2	Motif6
Zm00001eb334680	ZmWAK42	IX					Motif5	Motif3	Motif4	Motif8	Motif1	Motif7	Motif2	Motif6
Zm00001eb334730	ZmWAK43	IX					Motif5	Motif3	Motif4	Motif8	Motif1	Motif7	Motif2	Motif6
Zm00001eb335470	ZmWAK44	IX	Motif10				Motif5	Motif3	Motif4	Motif8	Motif1	Motif7	Motif2	Motif6
Zm00001eb335510	ZmWAK45	IX	Motif10				Motif5	Motif3	Motif4	Motif8	Motif1	Motif7	Motif2	Motif6
Zm00001eb335540	ZmWAK46	IV	Motif10			Motif9	Motif5
Zm00001eb342890	ZmWAK47	IX					Motif5	Motif3	Motif4	Motif8	Motif1	Motif7	Motif2	Motif6
Zm00001eb350600	ZmWAK48	V	Motif10	Motif9	Motif9	Motif9	Motif5	Motif3	Motif4	Motif8	Motif1	Motif7	Motif2	Motif6
Zm00001eb360620	ZmWAK49	IX	Motif10				Motif5	Motif3	Motif4	Motif8	Motif1	Motif7	Motif2	Motif6
Zm00001eb360640	ZmWAK50	IX	Motif10			Motif9	Motif5	Motif3	Motif4	Motif8	Motif1	Motif7	Motif2	Motif6
Zm00001eb375440	ZmWAK51	IV	Motif10			Motif9	Motif5
Zm00001eb375460	ZmWAK52	VIII	Motif10			Motif9	Motif5	Motif3	Motif4	Motif8	Motif1	Motif7	Motif2	Motif6
Zm00001eb419170	ZmWAK53	IX					Motif5	Motif3	Motif4	Motif8	Motif1	Motif7	Motif2	Motif6
Zm00001eb419180	ZmWAK54	IX					Motif5	Motif3	Motif4	Motif8	Motif1	Motif7	Motif2	Motif6
Zm00001eb435550	ZmWAK55	IX						Motif3				Motif7	Motif2	Motif6
Zm00001eb442380	ZmWAK56	IX					Motif5	Motif3	Motif4	Motif8	Motif1	Motif7	Motif2	Motif6

## Sheet: Sheet4
Table S4. Cis-acting elements in promoter regions of ZmWAK genes in maize
Gene name	Core promoter element			Hormone responsiveness element																					Stress responsiveness element																				Light responsiveness element
	CAAT-box	TATA-box	A-box	TGACG-motif	as-1	CGTCA-motif	AAGAA-motif	JERE	MYC	CCAAT-box	ERE	ABRE	ABRE2	ABRE3a	ABRE4	TCA-element	TCA	W box	GARE-motif	P-box	TATC-box	TGA-element	AuxRR-core	TGA-box	Myb	DRE core	MBS	MYB	ARE	GC-motif	LTR	DRE	DRE1	Box III	WUN-motif	WRE3	TC-rich repeats	AT-rich sequence	box S	STRE	F-box	GATT-motif+AM2:BF2A1AM2:BD2AM2:BH2A1AM2:BD2AAM2:BM2	G-Box	G-box	Box 4	ATC-motif	TCCC-motif	GATA-motif	GA-motif
ZmWAK1	29	8	0	1	1	1	1	0	1	2	0	2	0	0	0	1	0	3	2	0	0	2	0	0	2	0	0	3	1	0	2	0	0	0	1	0	0	0	0	4	0	0	0	2	1	0	0	2	1
ZmWAK2	6	15	0	1	1	1	0	0	1	3	1	3	0	0	0	0	0	1	1	1	0	3	0	0	2	2	1	3	0	1	0	0	0	0	0	1	0	0	0	4	0	0	0	2	1	0	1	3	0
ZmWAK3	15	13	0	4	4	4	1	0	1	2	0	6	0	1	1	1	0	1	0	0	1	2	0	0	1	1	1	2	4	0	0	0	1	0	0	1	0	0	2	1	0	0	0	5	0	0	0	0	0
ZmWAK4	13	29	3	1	1	1	0	0	1	1	0	2	0	1	1	0	0	1	0	0	0	1	0	0	0	3	0	0	1	0	1	0	0	0	2	1	0	0	0	0	0	0	0	4	0	0	0	0	0
ZmWAK5	14	27	0	0	0	0	0	0	4	0	0	0	0	0	0	1	0	0	0	0	1	0	0	0	0	1	0	0	4	0	1	0	0	0	0	0	0	0	0	0	0	0	0	0	3	0	0	1	0
ZmWAK6	10	107	3	4	4	4	1	0	5	0	0	0	0	0	0	0	0	0	0	0	0	0	0	0	1	0	0	7	1	0	0	0	0	0	0	0	0	0	0	4	0	0	0	1	3	0	0	0	0
ZmWAK7	10	31	0	3	3	3	2	0	0	1	0	2	0	0	0	0	0	1	0	0	0	0	0	0	2	1	2	1	0	0	0	0	0	0	0	2	0	0	0	0	0	0	0	0	0	0	0	0	1
ZmWAK8	16	18	1	1	1	1	0	0	2	0	0	5	0	0	0	0	0	0	0	0	1	1	0	0	0	1	0	3	1	0	1	0	0	0	1	3	0	0	0	4	0	0	0	4	0	0	0	1	0
ZmWAK9	18	15	1	4	4	4	0	0	1	2	0	2	0	0	0	0	0	0	0	0	0	1	0	0	0	1	0	1	3	0	1	0	1	0	0	1	0	0	0	5	0	0	0	4	0	0	0	0	0
ZmWAK10	16	17	4	4	4	4	0	0	1	1	0	7	1	1	1	0	0	0	0	0	0	1	0	0	0	2	0	3	1	0	1	0	0	0	0	0	0	0	2	1	0	0	0	5	1	0	0	0	0
ZmWAK11	24	8	0	2	2	2	3	0	1	0	2	2	0	1	1	2	0	1	0	1	0	1	0	0	0	0	0	4	1	0	0	0	0	0	2	0	0	0	0	1	0	0	0	3	0	0	0	0	0
ZmWAK12	23	6	0	3	3	3	2	0	1	0	3	2	0	1	1	2	1	0	0	1	0	0	0	0	0	0	0	5	2	0	0	0	0	2	2	0	0	0	0	0	1	0	0	3	0	0	0	1	0
ZmWAK13	26	7	0	4	4	4	2	0	1	0	3	3	0	2	2	1	1	1	2	1	0	2	0	0	0	0	0	7	2	0	0	0	0	0	2	0	0	0	0	0	1	0	0	4	0	0	0	0	0
ZmWAK14	22	15	1	4	4	4	0	0	4	1	0	3	0	1	1	0	0	2	0	0	0	1	0	0	2	0	1	4	1	2	0	0	0	0	0	1	0	0	0	1	0	0	2	1	0	0	0	0	0
ZmWAK15	24	18	2	2	2	2	0	0	6	1	2	0	0	0	0	0	0	0	0	0	0	3	0	0	0	0	0	4	3	0	2	0	0	0	0	2	1	0	1	1	0	1	0	2	1	0	0	0	0
ZmWAK16	18	14	1	2	2	2	1	0	1	0	0	2	0	0	0	1	3	0	0	0	0	1	0	0	0	1	0	1	0	0	0	1	0	0	0	1	0	0	0	5	0	0	1	0	0	0	0	0	0
ZmWAK17	18	25	0	4	4	4	1	0	1	1	1	4	0	0	0	1	0	2	2	0	0	1	0	0	1	0	0	4	0	2	0	0	1	0	3	0	0	0	0	1	0	0	1	3	0	0	0	0	0
ZmWAK18	13	4	3	5	5	5	0	0	1	3	0	0	0	0	0	0	0	0	1	0	0	1	0	0	2	1	1	2	1	0	0	0	0	0	0	1	1	0	0	7	0	0	1	0	0	0	1	0	0
ZmWAK19	10	6	0	1	1	1	0	1	1	2	0	3	0	1	1	0	0	0	0	0	0	1	0	0	0	0	0	4	3	0	2	0	0	0	0	0	0	0	0	1	0	0	2	0	1	0	0	0	0
ZmWAK20	30	22	0	5	5	0	3	0	6	1	1	9	0	1	1	1	0	0	1	0	0	1	0	0	1	0	1	5	1	0	0	0	0	0	0	2	0	0	0	3	0	0	2	5	2	0	2	2	0
ZmWAK21	27	34	2	1	1	1	1	0	4	1	1	6	0	3	3	0	0	0	1	1	1	1	0	0	1	1	1	3	0	0	0	0	0	0	1	0	0	0	0	0	0	0	2	4	1	1	0	1	0
ZmWAK22	19	35	0	2	2	2	0	0	2	0	0	2	0	1	1	0	2	0	0	0	0	0	0	0	1	0	1	2	1	0	1	0	0	0	1	0	1	0	0	1	0	0	0	2	2	0	0	0	0
ZmWAK23	15	24	0	2	0	2	0	0	3	1	2	5	0	0	0	0	0	2	0	1	0	0	0	0	3	3	1	1	1	0	0	0	0	0	0	3	1	0	0	3	0	0	2	12	2	0	0	2	0
ZmWAK24	22	35	1	0	0	0	0	0	3	0	1	1	0	0	0	0	0	0	1	0	0	0	0	0	1	0	0	5	5	0	2	0	0	0	1	1	0	0	0	1	0	0	1	1	0	0	0	0	0
ZmWAK25	23	57	1	2	2	2	0	0	1	0	0	4	0	1	1	2	0	1	0	0	0	0	1	0	1	0	1	2	0	0	0	0	0	0	0	0	0	0	0	1	0	0	1	1	6	0	0	0	2
ZmWAK26	26	26	0	2	2	2	0	0	7	1	0	0	0	0	0	0	0	0	1	0	0	1	0	0	0	0	0	5	1	0	0	0	0	0	2	0	1	0	0	0	0	0	0	0	0	0	0	0	0
ZmWAK27	25	20	1	1	1	1	1	0	2	0	1	0	0	0	0	0	0	0	0	0	0	1	0	0	0	1	0	3	4	0	0	0	0	0	1	2	0	0	0	0	0	0	0	0	0	0	0	0	0
ZmWAK28	39	21	1	1	1	1	1	0	6	0	0	0	0	0	0	0	1	1	1	0	0	0	0	0	1	0	1	3	0	1	0	0	0	0	0	0	0	0	0	0	0	0	0	2	0	0	0	0	0
ZmWAK29	16	27	0	0	0	0	1	0	1	1	0	5	0	1	1	1	0	1	0	0	1	0	0	0	0	0	0	2	0	0	0	0	0	0	2	0	0	0	0	3	0	0	2	2	0	0	0	1	0
ZmWAK30	15	22	0	3	3	3	0	0	0	0	0	0	0	0	0	0	1	0	0	1	0	1	0	0	2	2	1	1	0	1	0	0	0	0	0	0	0	0	0	0	0	0	0	0	0	0	0	3	2
ZmWAK31	15	27	2	2	2	2	1	0	2	0	1	4	0	0	0	0	1	1	0	0	0	1	1	0	1	0	1	1	2	0	0	0	0	0	1	2	0	0	1	2	0	0	1	5	0	0	0	0	0
ZmWAK32	11	88	0	0	0	0	1	0	5	0	2	3	0	0	0	2	0	0	0	0	0	0	0	0	0	0	0	3	2	0	0	0	0	0	1	1	0	0	0	4	1	0	3	1	1	0	0	2	0
ZmWAK33	22	51	0	2	2	2	0	0	3	0	0	3	0	1	1	0	0	0	0	0	1	0	0	0	1	0	0	0	0	0	0	0	1	0	0	0	0	1	0	11	0	0	0	2	0	0	1	0	0
ZmWAK34	25	13	0	1	1	1	1	0	8	0	0	2	0	0	0	0	1	0	0	0	0	0	0	0	2	0	2	1	1	0	0	0	0	0	0	1	0	0	0	4	0	0	1	1	0	0	0	1	0
ZmWAK35	18	69	1	3	3	3	0	0	4	0	2	1	0	0	0	0	0	3	0	0	0	0	0	0	2	1	2	3	2	1	0	0	0	0	1	1	0	0	0	0	0	0	1	7	2	0	0	0	0
ZmWAK36	28	6	1	0	0	0	0	0	2	0	0	4	0	2	2	0	0	2	1	0	0	1	2	0	2	0	1	4	0	0	1	0	0	0	0	2	0	0	0	2	0	0	0	4	0	0	0	0	0
ZmWAK37	9	9	2	3	3	3	0	0	1	1	0	0	0	0	0	1	0	2	0	0	0	3	0	0	1	1	0	3	0	0	1	0	0	0	1	1	0	0	0	2	0	0	1	2	0	0	0	0	0
ZmWAK38	15	49	0	0	0	0	1	0	0	0	0	1	0	1	1	0	0	0	0	1	0	0	0	0	1	1	0	4	4	0	0	0	0	0	0	0	1	0	0	2	0	0	0	2	1	0	0	2	0
ZmWAK39	20	21	0	3	3	3	0	0	1	0	0	1	0	0	0	0	0	0	0	2	0	1	0	0	2	0	2	0	1	0	0	0	0	0	0	2	1	0	0	2	0	0	1	1	0	0	0	0	0
ZmWAK40	23	19	1	4	4	4	2	0	2	1	0	4	0	1	1	0	0	0	0	0	0	0	0	0	2	0	2	2	0	0	2	0	0	0	0	0	1	0	0	0	0	0	0	5	2	0	2	1	0
ZmWAK41	22	34	1	2	2	2	1	0	3	0	1	2	0	1	1	0	2	0	1	0	0	1	0	0	3	0	2	4	2	0	0	0	0	0	1	0	0	0	0	2	0	0	1	4	0	0	0	0	0
ZmWAK42	25	17	1	3	0	3	1	0	3	0	0	2	0	2	2	0	1	0	0	0	0	1	0	1	1	1	1	0	3	0	3	0	0	0	0	1	2	0	0	2	0	0	0	3	0	0	1	0	0
ZmWAK43	19	15	0	3	3	3	3	0	2	0	0	1	0	1	1	0	0	0	1	0	0	1	0	0	4	2	3	1	3	0	3	0	0	0	1	1	1	0	0	2	0	0	1	2	0	1	0	0	0
ZmWAK44	17	31	2	0	3	3	1	0	2	0	2	2	0	1	1	1	0	2	0	0	0	1	0	0	1	1	1	1	0	0	0	0	0	0	0	0	0	0	0	3	1	0	0	3	0	0	0	0	0
ZmWAK45	18	10	3	3	3	3	0	0	3	0	0	2	0	0	0	0	0	2	0	1	0	0	0	0	0	1	0	6	1	1	0	0	0	0	0	3	0	0	1	2	0	0	0	1	0	0	1	0	0
ZmWAK46	26	15	0	0	0	0	0	0	2	1	1	3	0	2	2	0	0	2	0	0	0	0	0	0	1	9	1	1	1	0	0	0	0	0	0	2	1	1	0	1	0	0	1	3	1	0	0	0	0
ZmWAK47	17	52	0	0	0	0	0	0	1	0	0	5	0	2	2	1	0	2	0	2	0	0	0	0	1	3	1	3	2	0	0	0	0	0	0	1	0	0	0	2	0	0	1	5	1	0	0	0	0
ZmWAK48	17	21	0	3	3	3	1	0	1	0	0	10	0	0	0	0	0	1	0	0	0	2	0	0	0	0	0	4	0	0	0	0	0	0	0	1	0	0	0	3	0	0	4	4	3	0	0	1	0
ZmWAK49	17	9	0	4	4	4	0	0	1	1	0	10	0	0	0	0	0	1	0	0	0	0	0	1	0	2	0	2	0	1	3	0	0	0	0	0	0	0	1	14	0	0	5	7	0	0	0	0	0
ZmWAK50	13	17	1	3	3	3	1	0	2	1	0	4	0	0	0	0	0	0	0	0	0	0	0	0	0	2	0	4	1	0	1	0	0	0	0	0	1	0	0	2	0	0	1	9	0	0	1	0	0
ZmWAK51	28	33	0	6	6	6	1	0	6	0	0	2	0	1	1	0	0	1	1	0	0	0	0	0	1	0	1	4	1	0	0	0	0	0	0	0	0	0	0	1	0	0	1	3	0	0	0	0	1
ZmWAK52	27	15	10	2	2	2	0	0	4	0	0	6	0	1	1	0	1	0	0	0	0	0	0	0	0	2	0	2	0	0	1	0	0	0	0	1	0	0	0	5	0	0	2	4	0	0	0	0	0
ZmWAK53	17	3	8	2	2	2	2	0	1	0	0	2	0	1	1	0	1	0	0	1	0	0	0	0	3	1	1	0	0	0	2	0	0	0	0	1	0	0	0	3	0	0	0	2	0	0	0	0	0
ZmWAK54	22	15	5	5	5	5	0	0	1	0	0	4	0	1	1	0	1	3	0	2	0	1	0	0	6	1	3	0	1	1	2	0	0	0	0	2	0	0	0	3	0	0	1	2	1	0	0	0	0
ZmWAK55	15	25	1	2	2	2	0	0	2	1	1	2	0	0	0	1	0	0	0	1	0	0	0	0	1	3	1	0	1	0	0	0	0	0	1	1	1	0	1	4	0	0	0	2	0	0	1	1	0
ZmWAK56	17	3	8	2	2	2	2	0	1	0	0	2	0	1	1	0	1	0	0	1	0	0	0	0	3	1	1	0	0	0	2	0	0	0	0	1	0	0	0	3	0	0	0	2	0	0	0	0	0
[truncated: 58 more columns]

## Sheet: Sheet5
Table S5 Function information of the cis-acting elements in the promoters of ZmWAK genes
Cis-regulatory elements	Name	Function annotation	Sequence
Core promoter element	CAAT-box	common cis-acting element in promoter and enhancer regions	CAAT or CCAAT or CAAAT
	TATA-box	core promoter element around -30 of transcription start	TATA or ATATAT
	A-box	cis-acting regulatory element	CCGTCC
Hormone responsiveness element	TGACG-motif	cis-acting regulatory element involved in the MeJA-responsiveness	TGACG
	as-1	Jasmonic acid response element	TGACG
	CGTCA-motif	cis-acting regulatory element involved in the MeJA-responsiveness	CGTCA
	AAGAA-motif	Methyl jasmonate responsive element	gGTAAAGAAA or GAAAGAA
	JERE	JA and ethylene responsive element	AGACCGCC
	MYC	Ethylene responsiveness	CAATTG
	CCAAT-box	MYBHv1 binding site	CAACGG
	ERE	Ethylene responsiveness	ATTTCATA
	ABRE	cis-acting element involved in the abscisic acid responsiveness	ACGTG or AACCCGG
	ABRE2	cis-acting element involved in the abscisic acid responsiveness	CCACGTGG
	ABRE3a	cis-acting element involved in the abscisic acid responsiveness	TACGTG
	ABRE4	cis-acting element involved in the abscisic acid responsiveness	CACGTA
	TCA-element	Participate in salicylic acid reaction	TCATCTTCAT or CCATCTTTTT
	TCA	Participate in salicylic acid reaction	TCATCTTCAT
	W box	salicylic acid responsive element	TTGACC
	GARE-motif	gibberellin-responsive element	TCTGTTG
	P-box	gibberellin-responsive element	CCTTTTG
	TATC-box	cis-acting element involved in gibberellin-responsiveness	TATCCCA
	TGA-element	auxin-responsive element	AACGAC
	AuxRR-core	cis-acting regulatory element involved in auxin responsiveness	GGTCCAT
	TGA-box	part of an auxin-responsive element	TGACGTAA
Stress responsiveness element	Myb	MYB binding site participates in drought induction	TAACTGhor CAACTG
	DRE core	Drought response element	GCCGAC
	MBS	MYB binding site involved in drought-inducibility	CAACTG
	MYB	Dehydration and defense related	TAACCA or CAACAG
	ARE	cis-acting regulatory element essential for the anaerobic induction	AAACCA
	GC-motif	enhancer-like element involved in anoxic specific inducibility	CCCCCG or AGCGCGCCG
	LTR	cis-acting element involved in low-temperature responsiveness	CCGAAA
	DRE	cis-acting element involved in dehydration, low-temp, salt stresses	TACCGACAT
	DRE1	cis-acting element involved in low-temperature responsiveness	ACCGAGA
	Box III	salt stress	atCATTTTCACt
	WUN-motif	Trauma response	AAATTTCTT
	WRE3	Damage inducing element	CCACCT
	TC-rich repeats	cis-acting element involved in defense and stress responsiveness	GTTTTCTTAC
	AT-rich sequence	cis-acting element involved in defense responsiveness	TAAAATACT
	box S	cis-acting element involved in fungus responsiveness	AGCCACC
	STRE	Stress responsiveness	AGGGG
	F-box	Stress	CTATTCTCATT
	GATT-motif	part of a light responsive element	CTCCTGATTGGA
	G-Box	cis-acting regulatory element involved in light responsiveness	CACGTT
	G-box	cis-acting regulatory element involved in light responsiveness	CACGAC或CACGTC
光响应元件	Box 4	part of a conserved DNA module involved in light responsiveness	ATTAAT
	ATC-motif	part of a conserved DNA module involved in light responsiveness	AGTAATCT
	TCCC-motif	part of a light responsive element	TCTCCCT
	GATA-motif	part of a light responsive element	AAGGATAAGG
	GA-motif	part of a light responsive element	ATAGATAA
	I-box	part of a light responsive element
	TCT-motif	part of a light responsive element	TCTTAC
	Sp1	light responsive element	GGGCGG
	GT1-motif	light responsive element	GGTTAAT
	MRE	MYB binding site involved in light responsiveness	AACCTAA
	ACE	cis-acting element involved in light responsiveness	GACACGTATG
	AE-box	part of a module for light response	AGAAACAA
	ATCT-motif	part of a conserved DNA module involved in light responsiveness	AATCTAATCC
	AT1-motif	part of a light responsive element
	chs-CMA2a	part of a light responsive element	TCACTTGA
	L-box	part of a light responsive element	ATCCCACCTAC
	CAG-motif	part of a light response element	GAAAGGCAGAC
	ACA-motif	part of gapA in (gapA-CMA1) involved with light responsiveness	AATCACAACCATA
	LAMP-element	part of a light responsive element	CTTTATCA
	Gap-box	part of a light responsive element	CAAATGAA(A/G)A
	chs-CMA1a	part of a light responsive element	TTACTTAA
	AAAC-motif	part of a light responsive element	CAATCAAAACCT
	3-AF1 binding site	part of a light responsive element	TAAGAGAGGAA
	GTGGC-motif	part of a light responsive element	CAGCGTGTGGC
Plant development	MSA-like	cis-acting element involved in cell cycle regulation	TCCAACGGT
	O2-site	cis-acting regulatory element involved in zein metabolism regulation	GATGATGTGG
	GCN4_motif	cis-regulatory element involved in endosperm expression	TGAGTCA
	RY-element	cis-acting regulatory element involved in seed-specific regulation	CATGCATG
	MBSI	MYB binding site involved in flavonoid biosynthetic genes regulation	aaaAaaC(G/C)GTTA
	circadian	cis-acting regulatory element involved in circadian control	CAAAGATATC
	CAT-box	cis-acting regulatory element related to meristem expression	GCCACT
	CCGTCC-box	cis-acting regulatory element related to meristem expression	CCGTCC
	OCT	Important transcription factors involved in regulating self-renewal and maintaining pluripotency of embryonic stem cells	CGCGGATC
	AT-rich element	binding site of AT-rich DNA binding protein (ATBP-1)	ATAGAAATCAA
	3-AF3 binding site	part of a conserved DNA module array (CMA3)	CACTATCTAAC
	CCGTCC motif	cis-acting regulatory element related to meristem expression	CCGTCC
	MYB recognition site	Regulatory element	CCGTTG
	HD-Zip 3	protein binding site	GTAAT(G/C)ATTAC
Others	MYB-like sequence	Unknown	TAACCA
	Myc	Uknown	TCTCTTA
	AC-I	Uknown	(T/C)C(T/C)(C/T)ACC(T/C)ACC
	CTAG-motif	Uknown	ACTAGCAGAA
	plant_AP-2-like	Unkown	CGACCAGG
	GC-repeat	Unkown	GGCCTCGCCACG
	AP-1	Unkown	TGAGTTAG
	Myb-binding site	Uknown	CAACAG
	dOCT	Uknown	CTCGGATC
	TATA	Uknown	TATAAAAT
	AT~TATA-box	Uknown	TATATAAA or TATATA
	NON	Uknown	CAACGGCCACG
	AT~TATA-box	Uknown	TATATA
	E2Fb	Uknown	TTTGCCGC
	AT~ABRE	Uknown	TACGTGTC
	CARE	Uknown	CAACTCAC
	Unnamed__1	Uknown or 60K protein binding site	CGTGG or GAATTTAATTAA
	Unnamed__2	Uknown	CCCCGG
	Unnamed__4	Unkown	CTCC
	Unnamed__6	Unkown	taTAAATATct
	Unnamed__8	Unkown	TCCACGTAGA
	Unnamed__10	Unkown	TCCACGTAGA
	Unnamed__12	Unkown	TCCACGTAGA
	Unnamed__14	Unkown
	Unnamed__16	Unkown	GCTGCCCGTC

## Sheet: Sheet6
TableS6 Collinearity analysis of the WAK family genes among maize, Arabidopsis, soybean, rice and sorghum
Species	Duplicated Gene Pairs	Ka	Ks	Ka/Ks	EffectiveLen	AverageS-sites	AverageN-sites	Time (Mya)
Zea mays vs Glycine max	ZmWAK19/KRG90887	0.55005	NA	NA	1740	426.917	1313.08	NA
	ZmWAK37/KRH48542	0.542154	NA	NA	1860	453.417	1406.58	NA
	ZmWAK37/KRH39152	0.555708	NA	NA	1905	462.333	1442.67	NA
	ZmWAK44/KRH01725	0.459728	NA	NA	1824	440.75	1383.25	NA
	ZmWAK44/KRG90880	0.527068	NA	NA	1794	431.917	1362.08	NA
	ZmWAK45/KRH35916	0.491054	NA	NA	1755	408.5	1346.5	NA
	ZmWAK45/KRH48517	0.524973	NA	NA	1716	395.417	1320.58	NA
	ZmWAK46/KRH48528	0.617078	NA	NA	660	157.333	502.667	NA
Zea mays vs Oryza sativa	ZmWAK1/LOC_Os12g40419	0.2425	0.53732	0.451313	2082	558.917	1523.08	41.3323
	ZmWAK8/LOC_Os04g55760	0.209201	0.868929	0.240757	2181	532.667	1648.33	66.8407
	ZmWAK9/LOC_Os04g51030	0.517144	NA	NA	2094	486.167	1607.83	NA
	ZmWAK10/LOC_Os02g42110	0.377529	NA	NA	1686	403.833	1282.17	NA
	ZmWAK11/LOC_Os02g41500	0.478913	1.42871	0.335206	2109	511.583	1597.42	109.901
	ZmWAK11/LOC_Os04g43730	0.407963	2.95832	0.137904	2016	479.167	1536.83	227.563
	ZmWAK14/LOC_Os02g41500	0.380291	1.41732	0.268316	2172	520.417	1651.58	109.025
	ZmWAK14/LOC_Os04g43730	0.179538	1.42149	0.126302	1986	462.5	1523.5	109.345
	ZmWAK19/LOC_Os01g04520	0.588451	2.21671	0.265462	1542	380	1162	170.516
	ZmWAK21/LOC_Os01g02780	0.320277	1.50228	0.213195	1947	457.25	1489.75	115.56
	ZmWAK21/LOC_Os01g02300	0.26253	0.981513	0.267475	1923	451.25	1471.75	75.501
	ZmWAK23/LOC_Os05g47750	0.490445	0.97622	0.502392	1164	284.833	879.167	75.0938
	ZmWAK23/LOC_Os01g49529	0.603249	1.51952	0.397001	1365	339.167	1025.83	116.886
	ZmWAK24/LOC_Os05g47770	0.3137	0.60042	0.522467	1929	487.667	1441.33	46.1862
	ZmWAK32/LOC_Os02g41480	0.0996443	0.476327	0.209193	1134	278.417	855.583	36.6405
	ZmWAK33/LOC_Os02g56370	0.430443	1.3325	0.323034	2145	526	1619	102.5
	ZmWAK33/LOC_Os02g56630	0.205665	0.696623	0.295231	2232	535	1697	53.5864
	ZmWAK37/LOC_Os01g49529	0.376848	0.769804	0.489538	1941	491.917	1449.08	59.2157
	ZmWAK37/LOC_Os05g47770	0.360202	0.541409	0.665304	1935	497.25	1437.75	41.6468
	ZmWAK49/LOC_Os01g49529	0.235256	0.573372	0.410302	2067	505.833	1561.17	44.1056
	ZmWAK39/LOC_Os01g02360	0.306329	1.55666	0.196787	1731	412.167	1318.83	119.743
	ZmWAK44/LOC_Os01g04409	0.256352	1.05812	0.242271	1890	456.167	1433.83	81.394
	ZmWAK45/LOC_Os01g04460	0.434915	2.07887	0.209208	1824	437	1387	159.913
	ZmWAK47/LOC_Os01g49529	0.267093	0.694805	0.384414	1764	431.917	1332.08	53.4465
	ZmWAK47/LOC_Os05g47750	0.500056	0.879186	0.568772	1002	244.167	757.833	67.6297
	ZmWAK49/LOC_Os05g47770	0.289934	0.590507	0.490993	1950	487.917	1462.08	45.4236
	ZmWAK51/LOC_Os06g07330	0.494528	1.38069	0.358174	1854	467.25	1386.75	106.207
Zea mays vs Sorghum bicolor	ZmWAK2/OQU80971	0.394561	1.96504	0.200791	1119	259.083	859.917	151.157
	ZmWAK3/EES14288	0.52994	2.25165	0.235357	2136	508.833	1627.17	173.204
	ZmWAK6/KXG35923	0.448911	2.75195	0.163125	1884	439.083	1444.92	211.689
	ZmWAK6/OQU80911	0.280409	0.732602	0.382758	1902	445.167	1456.83	56.354
	ZmWAK7/OQU80289	0.050128	0.377155	0.132911	2289	556.667	1732.33	29.0119
	ZmWAK8/KXG27279	0.0640837	0.260873	0.245651	2217	540.083	1676.92	20.0672
	ZmWAK9/KXG27032	0.472618	NA	NA	2067	485.75	1581.25	NA
	ZmWAK10/KXG30684	0.397131	NA	NA	1734	415.333	1318.67	NA
	ZmWAK10/EES11135	0.0566442	0.355508	0.159333	1764	432.083	1331.92	27.3468
	ZmWAK11/KXG30662	0.537997	1.37181	0.392182	2232	541.5	1690.5	105.523
	ZmWAK11/OQU81982	0.338586	1.36574	0.247914	2124	500.583	1623.42	105.057
	ZmWAK14/KXG30662	0.402844	1.52958	0.263369	2175	522.667	1652.33	117.66
	ZmWAK14/OQU81982	0.125549	0.63482	0.19777	2184	510.167	1673.83	48.8323
	ZmWAK16/OQU86366	0.0722101	0.179579	0.402109	1452	374.667	1077.33	13.8137
	ZmWAK19/OQU86379	0.664204	1.07187	0.619671	654	168.167	485.833	82.4513
	ZmWAK20/KXG31948	0.397219	1.38908	0.285958	1857	461	1396	106.853
	ZmWAK21/OQU86478	0.339677	1.50292	0.226011	1923	451.667	1471.33	115.609
	ZmWAK22/OQU78814	0.0788393	0.213852	0.368664	2613	606.417	2006.58	16.4501
	ZmWAK23/OQU87359	0.511616	0.72097	0.709622	786	200.417	585.583	55.4593
	ZmWAK24/OQU87357	0.210651	0.385434	0.54653	1890	474.75	1415.25	29.6488
	ZmWAK24/KXG22487	0.329929	0.600664	0.549274	1941	491.167	1449.83	46.205
	ZmWAK25/KXG29157	0.463058	2.06744	0.223977	2034	485.5	1548.5	159.034
	ZmWAK27/EES13653	0.0496355	0.175986	0.282043	1905	510	1395	13.5373
	ZmWAK28/KXG25231	0.48144	1.09993	0.437698	1980	458	1522	84.6104
	ZmWAK29/OQU83058	0.103613	0.269989	0.383766	1404	324.167	1079.83	20.7684
	ZmWAK32/KXG30662	0.0509332	0.148506	0.342971	2301	557.917	1743.08	11.4235
	ZmWAK33/KXG31318	0.0979058	0.282485	0.346587	2292	561.5	1730.5	21.7296
	ZmWAK36/OQU77539	0.190593	0.830338	0.229536	1017	236.167	780.833	63.8721
	ZmWAK37/OQU87357	0.358503	0.761936	0.470516	1908	487.167	1420.83	58.6105
	ZmWAK37/KXG22487	0.279084	0.314099	0.888522	1953	503.333	1449.67	24.1615
	ZmWAK38/KXG35923	0.0641149	0.346968	0.184786	2181	513	1668	26.6898
	ZmWAK39/EES02605	0.284536	1.58126	0.179942	1710	412.417	1297.58	121.635
	ZmWAK40/OQU86478	0.572936	NaN	NaN	1689	399.75	1289.25	NA
	ZmWAK44/KXG31948	0.422615	1.06872	0.39544	1881	471.667	1409.33	82.2092
	ZmWAK46/OQU86378	0.723461	1.13129	0.639503	807	203.75	603.25	87.022
	ZmWAK47/OQU87357	0.280266	0.647314	0.432969	1734	428	1306	49.7933
	ZmWAK47/KXG22487	0.0727668	0.1371	0.530757	1812	452.917	1359.08	10.5462
	ZmWAK49/OQU87357	0.138964	0.271411	0.512005	2070	509.75	1560.25	20.8777
	ZmWAK49/KXG22487	0.292055	0.638317	0.457539	2010	499.083	1510.92	49.1013
	ZmWAK51/KXG19414	0.354214	0.97433	0.363546	1662	421.083	1240.92	74.9485
	ZmWAK52/EER89287	0.147625	0.622005	0.237337	2196	515.083	1680.92	47.8465

## Sheet: Sheet7
Table S7 Expression profiles of ZmWAK genes during root development.
Gene ID	Whole_Root_System_3d	CortPar_3d	Stele_3d	Primary_Root_5_Days	Root_Elongation_Zone_5_Days	Root_Meristem_Zone_5_Days	Root_Cortex_5_Days	Primary_Root_6_days	TapRoot_Z1_7d	TapRoot_Z2_7d	TapRoot_Z3_7d	TapRoot_Z4_7d	Whole_Root_System_7d	Whole_Primary_Root_7d	Secondary_Root_7_8_Days	CrownRoot_Nodes_1_3_V7	CrownRoot_Node4_V7	CrownRoot_Node5_V7	CrownRoot_Node5_V13
ZmWAK1	0.67795	1.1398	0.301886	2.36668	0.215539	0.18248	5.61771	0.629518	0.118782	0.576948	0.633838	2.01559	2.20825	2.44466	2.55676	1.09509	1.20253	0.728678	2.84927
ZmWAK2	0.00232688	0.0120385	0	0.00522087	0.00155058	0.0109011	0.00646643	0.181292	0.00781294	0.0197547	0.0200946	0.0615591	0.0325548	0.0334738	0.00831987	0.0941988	0.0127543	0.0174624	0.0074731
ZmWAK3	0.00332139	0.0157028	0.00298293	0.0045382	0.00363007	0.0203387	0.00526437	0.0578841	0.000922728	0	0.00161068	0.0191456	0.0146067	0.0165964	0.0040437	0.0114413	0.00731863	0.0122344	0.0184674
ZmWAK4	0.15336	0.0127721	0.137221	0.0153225	0.0205542	0.208168	0	0.051068	0.180465	0.0643355	0.101209	0.0336403	0.039959	0.034779	0.042524	0.0362377	0.0278341	0.0527253	0.0540917
ZmWAK5	0.0274283	0.0256163	0.0165433	0.00523407	0.0086603	0.0209575	0.0148757	0.161127	0.0105091	0.042221	0.158131	0.480527	0.0620929	0.10324	0.00559839	0.258171	0.257374	0.107264	0.18434
ZmWAK6	0	0	0	0	0	0	0	0	0	0	0	0	0	0	0	0	0	0	0
ZmWAK7	0.0263124	0	0.0804265	0.00672683	0	0	0	0.0133669	0.00136756	0.612952	1.28519	1.31607	0.726668	1.06555	0.039416	3.65399	1.67172	0.298636	0.501926
ZmWAK8	0.0253316	0.0258716	0	0.00647447	0.0195527	0	0.00782363	0.0355923	0.0143814	0.519518	0.23252	0.286731	0.262082	0.343512	0.00641277	0.7099	0.859551	0.114008	0.209463
ZmWAK9	4.36759	8.34127	2.08554	2.72682	0.0138147	0.0138573	7.07438	4.23841	0.228079	9.36224	4.21586	4.75956	4.2071	5.04365	1.90494	5.93386	5.75232	6.98344	6.15128
ZmWAK10	0	0	0	0	0.0217504	0.0147876	0.0345567	0	0.0458639	0	0.0229759	0	0.0659999	0.012168	0	0	0	0	0
ZmWAK11	1.36474	1.77719	0.0543751	0.147028	0.00697233	0	0.261887	0.201083	0.0757111	1.05183	1.76757	3.44325	1.1879	1.64735	0.213524	1.61264	0.998204	0.617582	0.986187
ZmWAK12	3.65786	8.62795	2.94369	3.66462	0.0193531	0.0051206	4.58992	1.90018	0.738117	6.90576	7.2431	9.55449	5.44863	4.9523	3.71791	4.98833	4.60898	2.58619	3.65098
ZmWAK13	3.46606	7.76546	3.36212	3.61332	0.0325182	0.00536493	5.42476	1.97616	0.611191	7.14117	7.3686	11.5008	6.18992	5.7703	3.75498	5.28477	4.87149	2.62029	4.11779
ZmWAK14	0	0	0	0.00321607	0	0	0	0	0	0	0.0102536	0	0	0	0.00212361	0	0	0	0
ZmWAK15	141.156	314.599	30.1853	103.957	0.985583	0.111697	164.474	101.95	6.72794	51.4349	35.5688	48.4228	47.7537	36.5456	55.6526	8.97906	17.2078	53.4419	61.6944
ZmWAK16	0.59295	1.47181	0.0380707	1.12392	0.294486	0.159694	1.82747	0.885757	0.585132	1.32166	1.08392	2.63024	1.77543	1.92626	1.32498	2.24543	1.81354	1.94245	3.17015
ZmWAK17	0.0205185	0.0383855	0.0107972	0	0.0091196	0	0	0	0	0.017119	0.045449	0.467698	0.0621157	0.147899	0.0077811	0.272308	0.0771625	0.00829115	0.0602973
ZmWAK18	0	0.131196	0	0.0159174	0	0.00809343	0.0143598	0.0238109	0.0524956	0.231577	0.4195	1.02211	0.206084	0.265135	0.0382014	1.08263	0.798794	0.157318	0.223728
ZmWAK19	0.381206	0.453979	0.166153	1.02498	0.0163123	0.523545	1.92796	0.0764847	0.374125	0.468784	0.705607	2.64839	1.08081	1.40539	1.24267	1.051	0.866258	0.212504	0.321565
ZmWAK20	0.744874	1.91193	1.33441	0.754932	0.0635692	0.30632	2.93293	0.296546	0.4711	1.73909	1.20319	3.93058	1.23541	1.31147	0.464354	2.47892	1.41848	0.631352	0.915459
ZmWAK21	0.0603413	0.0815274	0	0.00855915	0.0780255	0.0397501	0	0.037082	0.089464	0	0	0.198824	0	0.0607011	0	0.0477713	0.543369	0	0
ZmWAK22	2.62521	5.05617	4.72544	1.31049	0.00632087	0	1.53525	0.834219	0.034965	1.56769	3.27368	10.6944	3.38948	3.63638	0.39423	1.62582	1.76213	0.75972	2.30243
ZmWAK23	0.122647	0.269398	0	0.305075	0.0409817	0.0453675	0.0839804	0.0281209	0.0336444	0.292527	0.315678	1.04108	0.333394	0.419932	0.235419	1.06117	0.793367	0.151284	0.199235
ZmWAK24	2.00795	4.34239	0.872488	3.14951	0.203294	0.0698408	7.96652	1.11217	0.275639	3.43474	3.7414	9.87913	4.43816	4.75581	3.32542	4.64205	5.43377	3.54278	6.03632
ZmWAK25	1.86826	0.0726223	10.388	0.079413	0	0	0	2.24496	0.26851	5.64633	7.92594	12.2368	7.64613	7.49387	0.0472701	2.92909	3.67252	2.93563	1.95797
ZmWAK26	1.26932	2.92878	0.814476	1.07667	0.18805	0.00655823	2.40443	0.660686	0.309376	1.45876	1.95055	2.69233	1.80254	1.78641	1.39879	5.54617	2.88198	1.04802	0.933797
ZmWAK27	0.0368533	0.0458966	0.00601877	0.0380441	0.0153116	0.0534276	0.0122582	0	0.101521	0.28992	0.277833	0.945021	0.127569	0.313727	0.0554459	0.582887	0.452764	0.0667921	0.166673
ZmWAK28	0.390573	0.168169	2.11675	0.384543	0	0	0.154568	0.63458	0.0055527	1.3474	2.74246	4.5948	2.18925	2.41275	0.214538	5.73316	4.0021	1.28086	1.71536
ZmWAK29	0.142804	0.37571	0.616698	0.16758	0.238613	0.181307	0.0604951	0.390633	0.593859	0.669106	4.81204	5.80648	1.13277	1.23201	0.409825	0.889627	0.786876	0.279062	0.28374
ZmWAK30	0.651449	0.40363	0.691619	0.881509	1.38634	1.72174	1.18051	0.167868	0.649297	0.689156	0.928561	0.868154	0.779334	0.901686	0.906049	1.00243	0.903532	0.920286	1.04214
ZmWAK31	0	0.0034387	0.0040721	0.00912707	0	0	0.0222625	0	0.00270032	0.0129141	0.0055519	0.0730312	0.00594577	0.0180258	0.0153582	0.0267311	0.0300506	0.0090406	0.031562
ZmWAK32	0.0185151	0	0	0.011869	0.00715287	0.00646137	0	0	0	0	0.0298641	0.0682866	0.0484208	0.0621831	0.00569163	0.511499	0.513327	0.097754	0.234747
ZmWAK33	2.39444	3.454	1.21161	3.08763	2.59266	0.769127	4.23928	1.7379	3.4159	4.26105	3.70684	4.04662	4.40365	4.55337	2.61528	2.44517	2.53232	1.9371	2.48744
ZmWAK34	0.0220131	0.120072	0	0	0	0	0	0.79879	0.549064	5.35002	4.58907	1.78125	7.68145	6.31363	0	2.05712	1.38275	1.00714	0.647595
ZmWAK35	0.0237148	0.0102906	0.0121666	0.0420957	0.00712917	0	0.0654996	0.016844	0.00818434	0.0458928	0.089783	0.894427	0.102086	0.330008	0.05334	0.568338	0.495138	0.0602792	0.134869
ZmWAK36	0	0.0200589	0.0139473	0.0139406	0	0	0.00818543	0.0723481	0	0.0179129	0	0	0	0.00468315	0	0.0170598	0	0	0
ZmWAK37	0.0115316	0.00771407	0	0	0.0076145	0	0.0117658	0	0.00267504	0	0	0.00915903	0	0.0121017	0	0.0795437	0.0969638	0.0253466	0.00928547
ZmWAK38	0	0.527101	0.0837352	0.245048	0.00018607	0.000103402	0.000403543	0.275338	0	0.212903	0.157973	0.580839	0.0920095	0.387855	0.0001042	0.24235	0.135631	0.275027	0.290585
ZmWAK39	0.222144	0.369184	0.54765	0.156692	0.0656832	0.109474	0.0611209	0.0870231	0.0373545	0.215978	0.657035	2.03366	0.915273	1.42391	0.230951	1.60478	1.17277	0.252655	0.536366
ZmWAK40	0.243058	0.557255	1.18255	0.393571	0.0511682	0.028404	0.509928	0.38107	0.111874	0.548454	0.705622	1.9011	0.505853	0.637474	0.420867	0.957991	0.748254	0.314924	0.59426
ZmWAK41	1.07484	1.52465	3.14666	0.757788	0.0841515	0.0537199	1.15296	0.746527	0.239039	1.35481	2.41889	6.45471	1.71307	2.405	0.733833	4.33598	2.62374	0.88239	1.30558
ZmWAK42	0.899379	1.39966	3.98766	0.887098	0.0952363	0.0651671	0.913521	1.79786	0.291255	1.47958	2.47843	4.82962	1.29796	1.80294	0.837175	3.08186	2.54312	1.22785	1.63354
ZmWAK43	2.13057	3.9046	8.32886	1.78008	0.180389	0.216876	3.01534	2.23521	0.791424	4.62978	5.7946	11.9828	3.43055	4.69204	1.70175	6.1344	5.22837	2.03454	3.03265
ZmWAK44	2.9398	5.44791	3.21032	4.90248	1.7287	1.21807	6.56545	2.90128	3.4384	5.67684	3.93247	6.35269	4.19353	5.35441	3.15477	4.59558	3.94214	2.36166	1.67515
ZmWAK45	1.83362	4.80658	0.942353	1.00642	1.00014	0.691536	1.64552	0.900202	4.79354	1.69399	3.27078	4.78822	2.44804	2.4735	0.539086	1.78841	1.61828	0.956234	0.98729
ZmWAK46	0.737145	3.28805	1.48463	1.936	0.0152623	0.0564922	3.80132	0.926364	0.118231	0.923146	0.669898	1.23155	0.734907	0.792412	1.95169	1.23392	0.94248	0.380825	0.629055
ZmWAK47	0.0220808	0.101867	0	0.222258	0.00920317	0.0548101	0.809602	0.0409687	0.0487997	0.371813	0.159641	0.335392	0.176507	0.18723	0.236449	1.55171	1.13245	0.168613	0.171707
ZmWAK48	1.60101	0.456904	0.0503517	6.46655	6.39057	8.67755	0.989229	1.28451	3.99978	0.099642	2.55522	0.564672	1.36922	0.881818	6.51686	1.23819	1.54958	1.14965	1.08952
ZmWAK49	4.34049	9.5559	7.03567	6.38403	2.41685	0.595426	9.91038	2.01565	3.75869	8.91249	11.0533	22.0131	9.33136	10.2333	8.96998	9.54231	9.24491	6.63387	9.44813
ZmWAK50	0.235809	0.0877193	0.0662886	0.183125	0.00963817	0	0.574501	0	0.0198767	0.420082	0.410591	0.931208	0.35923	0.51499	0.127847	1.56324	1.40875	0.381767	0.28866
ZmWAK51	0.0871121	0.192599	0	0.333051	0.125158	0.435769	0.201883	0.0320828	0.501487	1.54485	0.404079	0.500391	0.222263	0.224505	0.291955	0.549052	0.733079	0.166973	0.0947056
ZmWAK52	0	0.0079935	0.0269575	0.00665153	0	0	0.0237385	0	0	0.0346304	0.0302139	0.0289503	0.0212102	0.0318545	0.0135109	0.0247399	0.108489	0.0698906	0.037334
ZmWAK53	0	0.0831261	0	0	0	0	0	0.0235856	0.0118069	0.0888407	0.129736	0.267372	0.0191163	0.0808388	0	0.0149442	0.0185019	0.0127773	0.0606603
ZmWAK54	0.110435	0.321688	0.0765152	0.110407	0	0	0.168296	0.482376	0.0138111	0.579142	0.120146	0.142887	0.113937	0.174649	0.0780974	0.142514	0.351416	0.348565	0.181394
ZmWAK55	0	0	0	0	0	0	0.0059205	0	0	0	0.00817713	0	0.00765107	0	0.0051079	0	0.00435194	0	0
ZmWAK56	0	0	0.0248252	0.0307703	0.00815277	0	0.172222	0.0755129	0.00848445	0.190523	0.0762165	0.06551	0.0573764	0	0.104563	0.0408937	0.194509	0.0594853	0.0291097
Note: Whole_Root_System_3d, whole root system after sowing 3 days; CortPar_3d, primary root cortex parenchyma after sowing 3 days; Stele_3d, primary root stele after sowing 3 days; Primary_Root_5_Days, primary root after sowing 5 days; Root_Elongation_Zone_5_Days, primary root elongation zone after sowing 5 days; Root_Meristem_Zone_5_Days, primary root meri-stematic zone after sowing 5 days; Root…

## Sheet: Sheet8
Table S8 Expression profiles of ZmWAK genes during leaf development.
gene_name	V3_Stem_and_SAM	V3_Topmost_leaf	V5_Bottom_of_transition_leaf	V5_First_elonagated_internode	V5_Shoot_tip	V5_Tip_of_Stage_2_Leaf	V7_Bottom_of_transition_leaf	V7_Tip_of_transition_leaf	V9_Eighth_Leaf	V9_Eleventh_Leaf	V9_Fourth_elongated_internode	V9_Immature_Leaves	V9_Thirteenth_Leaf	Thirteenth_Leaf_R2
ZmWAK1	0.30025	0.0977436	0.100164	0.155468	0.0572411	0.124291	0.0354615	0.01779	0.918957	3.60744	0.0091427	0.632737	2.24025	0.951504
ZmWAK2	0.0455003	2.66603	0.0119827	0.0194274	0.012591	3.73631	0.0040944	1.86423	32.8964	0.0885427	0.00237313	0.00511107	0.122853	34.0243
ZmWAK3	0.0144589	0.396368	0.00660471	0.0157003	0.00538563	0.608609	0.012334	0.245019	5.64586	0.0919482	0.00684497	0.0131433	0.0322307	6.34544
ZmWAK4	0.260541	0.48457	0.0691487	0.0448424	0.0750832	0.946372	0.0914699	0.306306	4.862	0.0860391	0.108461	0.0371313	0.0449435	6.37302
ZmWAK5	0.750353	0.37623	0.00917341	0.050671	0.0298232	0.207922	0.0145091	0.185195	3.29959	0.0253807	0.00560194	0.00606287	0.02178	3.65943
ZmWAK6	0	0	0	0	0	0	0	0	0	0	0	0	0	0
ZmWAK7	0.698823	0.0712596	0	0.575175	0.207385	0.0640355	0.0158912	0.0422502	1.21651	0.233834	0.0923896	0.0279725	0.036726	1.20536
ZmWAK8	0.0658444	0.344313	0.125291	0.122977	0.0582997	0.317786	0.192841	0.394628	0.506602	0.393358	0.561607	0.328966	0.530886	0.559727
ZmWAK9	6.08416	9.44344	4.00525	11.3971	8.92374	9.38194	0.826815	8.32386	12.1772	10.2393	2.06931	4.10118	7.30938	9.34513
ZmWAK10	0	0.0267911	0.121093	0.187685	0.280848	0	0.074004	0.130993	0	0.054985	0.222212	0.129069	0.097504	0.113343
ZmWAK11	1.14467	1.97243	0.00501473	0.635468	0.152018	2.4457	0	0.85653	3.21214	1.70099	0.0248496	0.016559	0.768578	3.13753
ZmWAK12	2.53926	1.3042	0.177649	2.7123	0.651672	2.17208	0.0852481	1.54375	1.80959	3.51107	0.141049	0.838475	4.47755	2.50445
ZmWAK13	2.37879	1.13149	0.113352	2.54139	0.573659	1.77986	0.0662412	1.31781	1.59023	3.07814	0.127351	0.818812	3.70396	2.27045
ZmWAK14	0	0.003321	0.0065227	0.00270755	0.0134338	0	0	0	0	0	0	0	0	0
ZmWAK15	22.4619	3.12561	0.870247	22.4652	2.93771	0.404627	0.211057	0.0955032	0.331402	26.9832	0.0079006	6.92156	33.3433	0.163565
ZmWAK16	0.113478	0	0.00694707	0.00981473	0	0	0	0	0.0115397	1.57578	0	0.292816	1.94187	0.020382
ZmWAK17	0.281889	0.954693	0	0.205912	0.0100859	1.01812	0.00918377	1.13157	5.8159	0.248868	0	0.0603437	0.173434	8.59382
ZmWAK18	0.304203	0.261393	0.00441923	0.060479	0.0319967	0.574311	0.0149433	0.444276	0.870254	0.761585	0.0438745	0.0242791	0.311081	2.25639
ZmWAK19	0.103768	0.237721	0.0590108	0.0675057	0.0449662	0.217118	0	0.0552511	0.706016	0.592921	0.0186082	0.515414	1.12361	1.68798
ZmWAK20	0.939175	1.54063	0.608568	1.14997	1.15572	1.5902	0.942265	4.06977	3.88293	3.15704	0.696294	0.0721489	2.57819	2.02224
ZmWAK21	0.00646309	0.0511292	0.00979033	0.0332407	0.0826037	0.110469	0.020578	0.0468961	0.0374288	0.225251	0.0241365	0.0161527	0.0843866	0.0717348
ZmWAK22	0.170849	0.132171	0.0435677	0.108563	0.0655925	0.356722	0.0944887	0.75123	0.503521	0.159789	0.114074	0.081505	0.0422489	0.0566802
ZmWAK23	0.235469	0.111277	0	0.151222	0.0547036	0.116215	0.0525744	0	0.0328923	0.125319	0	0.0393547	0.308857	1.16182
ZmWAK24	0.952413	0.489437	0.648406	0.888612	0.331653	1.18372	0.43379	0.992282	2.10565	6.78914	0.316782	4.36632	6.12153	5.22262
ZmWAK25	0	0.013358	0	0.0133639	0	0	0	0	0	0	0	0	0	0
ZmWAK26	0.136894	0.276581	0.0235606	0.030182	0	0.0790993	0.0108726	0.25192	0.478642	0.534955	0.0447125	0.0315506	0.34067	0.721075
ZmWAK27	0.0220132	0.0395077	0.00849138	0.053276	0	0	0	0.00289417	0.111697	0.0387718	0	0	0	0.0500586
ZmWAK28	0.493729	0.347063	0.226691	0.174796	0.0620644	0.264785	0.0553632	0.686507	0.552936	1.81703	0.0110294	0.922658	2.79668	0.404756
ZmWAK29	0.0107102	0.0046283	0.00832637	0.0193493	0	0	0.0102109	0	0	0.0172292	0	0.0214136	0.139213	0
ZmWAK30	1.08693	0.239582	1.53331	1.5399	1.48809	0.144466	1.70106	0.358259	0.30145	0.580544	2.28393	0.330413	0.740856	0.126259
ZmWAK31	0.0323911	0.0362155	0.00469717	0.0043869	0.0139321	0.00948017	0	0.00739228	0.192225	0.233154	0.00885183	0	0.0295518	0.108187
ZmWAK32	0	0.0114218	0	0.0098885	0	0.0197459	0	0.128399	1.64636	1.38357	0	0	0.347014	2.93978
ZmWAK33	1.10728	0.538543	0.112588	0.496616	0.224814	0.0179858	0.081982	0.0416721	0.184167	1.8788	0.0239566	1.1136	2.51946	0.0652432
ZmWAK34	0	0.0135871	0	0	0	0	0	0.0073318	0.236172	0.0530891	0	0.0202084	0	0.0537043
ZmWAK35	0.103569	0.454172	0	0.00882483	0.0226136	0.596487	0.00701567	1.33493	16.7012	0.307679	0	0	0.0224837	11.0863
ZmWAK36	0	0.0882312	0	0	0	0.0429966	0	0	0	0.0761576	0	0.058972	0.21816	0.137055
ZmWAK37	0.435022	0.141649	0.0338907	0.336347	0.23287	0.0419629	0.097771	0.0044007	0.0424653	0.221517	0.10127	0.360354	0.089693	0.0911924
ZmWAK38	0	0.113371	0.000148528	0.000256115	0.000227234	0.000118172	0.000481799	0	0.00104652	0.00181572	0.000496314	0.000918956	0.00124422	0.00150987
ZmWAK39	0.940871	0.676371	0.0319187	0.450741	0.11251	0.349525	0.0445602	1.87905	1.18946	0.504916	0.0845073	0.15537	0.186328	1.25218
ZmWAK40	0.316779	0.712313	0.101013	0.268778	0.242531	0.206423	0.133991	0.265183	1.2896	0.0843591	0.212719	0.155105	0.056594	2.28294
ZmWAK41	1.76807	2.61953	0.271099	0.869955	0.711771	2.32327	0.435633	1.03892	4.40254	0.284767	0.620578	0.290208	0.270862	8.4848
ZmWAK42	0.896338	0.734693	0.350902	0.586644	0.722486	0.404192	0.404933	0.336744	1.05907	0.390575	0.648917	0.365505	0.287138	1.95325
ZmWAK43	1.42265	0.826647	0.467266	0.937883	0.987003	0.419418	0.552858	0.398997	1.3012	0.108398	0.857179	0.331133	0.445863	2.80656
ZmWAK44	3.09126	1.92289	2.28964	2.24449	2.60391	0.77654	2.23401	0.855439	2.19649	2.30725	1.76229	3.12901	2.61393	3.79896
ZmWAK45	1.77955	2.26712	5.42348	1.39943	1.55435	0.381238	3.55101	0.568011	0.849982	0.924389	2.34918	1.82473	1.5722	0.747246
ZmWAK46	0.410063	0.0877233	0.0267479	0.215785	0.0313095	0	0.0752664	0	0	0.24373	0.0354703	0	0.192145	0
ZmWAK47	0.0504357	0.0162055	0.00330945	0.0448708	0.016729	0.0228005	0	0	0	0.0272606	0	0	0.04284	0
ZmWAK48	0.556327	0	0	0.0520168	0.00783237	0	0	0	0	0	0.00910723	0	0	0
ZmWAK49	3.04141	2.11849	1.03876	1.3626	1.06932	1.27092	0.500978	0.690837	6.19428	11.0065	0.290628	7.3981	13.6959	11.0778
ZmWAK50	1.1251	1.15696	0.0463126	0.871467	0.276967	1.57759	0.028947	0.719808	6.08853	0.774805	0.125095	0.324057	0.670815	9.77799
ZmWAK51	0.0162157	0	0	0	0	0	0	0	0	0	0	0	0	0.0202187
ZmWAK52	0	1.56145	0.0057517	0.00860967	0	0.777846	0.0158169	1.56985	12.0375	9.6552	0	0.0141754	1.79776	13.4258
ZmWAK53	0	0.0551272	0	0	0	0.0141974	0	0	0.120606	0	0	0	0	0.291989
ZmWAK54	0.29399	0.422949	0	0.215877	0.0889212	0.320981	0	0.103335	0.201779	0.0762327	0.0119777	0	0.104481	0.151764
ZmWAK55	0	0.0222588	0	0.00644677	0	0	0	0.00515963	0.155578	0	0	0	0	0.0277864
ZmWAK56	0.174577	0.1179	0.00595163	0.015245	0.138131	0.140194	0.036318	0.0084331	0.475381	0.166514	0.0802366	0	0.0904256	0.966938
Note: V3_Stem_and_SAM, stem and shoot apical meristem in V3 stage; V3_Topmost_leaf, top-most leaf in V3 stage; V5_Bottom_of_transition_leaf, bottom of transition leaf in V5 stage; V5_First_elonagated_internode, first elonagated internode in V5 stage; V5_Shoot_tip, shoot tip in V5 stage; V5_Tip_of_Stage_2_Leaf, tip of stage 2 leaf in V5 stage; V7_Bottom_of_transition_leaf, bottom of transition lea…

## Sheet: Sheet9
Table S9 Expression profiles of ZmWAK genes during seed development.
Gene ID	Whole_seed_2_DAP	Whole_seed_4_DAP	Whole_seed_6_DAP	Whole_seed_8_DAP	Whole_seed_10_DAP	Whole_seed_12_DAP	Whole_seed_14_DAP	Whole_seed_16_DAP	Whole_seed_18_DAP	Whole_seed_20_DAP	Whole_seed_22_DAP	Whole_seed_24_DAP
ZmWAK1	0.668766	0.385034	0.112265	0.171969	0.282708	0.259909	0.107051	0.104014	0.202636	0.0627189	0.0554715	0.150065
ZmWAK2	0.0114262	0.00563085	0.0106774	0.00294267	0.0395143	0.0403256	0.175454	0.0510667	0.0113616	0.0096535	0.0022437	0.00751451
ZmWAK3	0.085128	0.0725424	0.0744222	0.0178899	0.028808	0.0300675	0.0026317	0.0376073	0.021453	0.0193782	0.0219278	0.019926
ZmWAK4	0.0405579	0.0451405	0.0887378	0.0419456	0.081806	0.0491206	0.0308214	0.0760732	0.0444624	0.0497632	0.0646484	0.0601211
ZmWAK5	0.00624641	0.00827974	0.0274847	0.00716519	0.0263485	0.0200829	0.0303742	0.0280253	0.00818045	0.00351953	0.0126191	0.00993133
ZmWAK6	0	0	0	0	0	0	0	0	0	0	0	0
ZmWAK7	0.0990097	0.0982133	0.0355964	0.0709595	0.0150466	0.0704158	0.0156143	0	0.0184718	0.00701043	0.0233527	0
ZmWAK8	0.119028	0.13329	0.352957	0.311482	0.386223	0.290335	0.13535	0.445827	0.248224	0.183543	0.28322	0.225841
ZmWAK9	4.21377	5.02143	4.0675	5.88568	3.98813	1.35615	0.693733	0.360394	0.349569	0.158933	0.210371	0.0635056
ZmWAK10	0.117997	0.115976	0.324526	0.119004	0.264055	0.270204	0.046209	0	0.0475636	0	0.0547217	0.0326678
ZmWAK11	0.0617905	0.0207987	0.0507948	0.175675	0.175638	0.259299	0.124953	0	0.0691793	0.0895205	0.101757	0.0294614
ZmWAK12	0.688088	0.83858	0.822333	1.15526	1.28825	0.693524	0.200117	0.0908985	0.13475	0.0548003	0.0815003	0.058479
ZmWAK13	0.827886	1.06692	0.893041	1.41561	1.39609	0.766148	0.225677	0.190471	0.143751	0.12347	0.134824	0.0781681
ZmWAK14	0	0	0.0036128	0	0	0	0	0	0	0	0	0
ZmWAK15	5.99154	10.0469	12.0388	11.5267	10.3307	3.31895	0.743032	0.988733	0.445396	0.103184	0.14193	0.132341
ZmWAK16	0	0	0.00795577	0.0120118	0.0166152	0.0192322	0	0	0.00788068	0	0.00655433	0
ZmWAK17	0.027671	0.0121133	0.115284	0.0814464	0.0347828	0.0689738	0.122426	0	0.00817445	0	0.0173224	0
ZmWAK18	0.0197435	0.0216956	0.0314334	0.0711392	0	0	0	0	0.0140409	0.00476157	0.0108381	0.0099187
ZmWAK19	0.127095	0.0832024	0.0602297	0.0213202	0.145229	0.095432	0.0322811	0	0.00731082	0.037978	0.0306003	0.025407
ZmWAK20	1.32439	1.32666	0.243108	2.19591	0.654573	0.467269	0.415276	0.761163	0.244049	0.407756	0.439812	0.251839
ZmWAK21	0.134173	0.0120955	0.0638608	0.0406794	0.010466	0	0	0.0443511	0.0133418	0.0523245	0.0636493	0.0485351
ZmWAK22	0.111768	0.126335	0.0905205	0.156718	0.219386	0.0965892	0.0190947	0	0.0274202	0.00787472	0.0105559	0.0141779
ZmWAK23	0.0679028	0.0409468	0.22425	0.26379	0.167284	0.20915	0.0491888	0.108066	0.0234911	0.0389016	0.115724	0.0366854
ZmWAK24	0.597731	0.925169	1.14856	1.29337	1.47755	1.03085	0.345959	0.350923	0.486657	0.59777	0.707562	0.806994
ZmWAK25	0	0	0	0	0	0.0369254	0	0.0809509	0.0111255	0	0.0367364	0.00842513
ZmWAK26	0.0235617	0.016298	0.00736437	0.00763477	0	0	0.0147194	0	0	0	0	0.0050487
ZmWAK27	0.0366543	0.0910864	0.0116896	0.0438644	0.0227234	0	0	0	0	0	0.00413995	0.00750703
ZmWAK28	0	0.0175486	0.197063	0.188425	0.681961	0.283823	0	0	0	0	0.0101432	0.0168708
ZmWAK29	0.0261239	0.0111586	0.00520533	0.00916293	0	0	0	0	0	0	0	0
ZmWAK30	0.817413	0.788127	1.43764	0.928278	1.10033	0.919095	0.760877	0.624467	0.631346	0.747167	0.638309	0.522211
ZmWAK31	0	0	0.0037669	0.00524743	0.0380389	0	0	0	0	0	0	0
ZmWAK32	0.0118457	0.00225209	0.00708203	0.00734207	0.0136404	0.0439768	0	0.0466478	0	0.0139583	0	0.00485513
ZmWAK33	0.175777	0.0853158	0.107654	0.215813	0.213612	0.138374	0.0583741	0.131421	0.0403911	0.0637293	0.0962932	0.0683285
ZmWAK34	0	0	0	0.0127194	0.0514144	0.0371232	0	0	0	0	0	0
ZmWAK35	0	0	0.0254418	0.0233913	0.013778	0	0.0341966	0	0	0	0	0
ZmWAK36	0	0.0083878	0	0	0	0	0	0	0	0	0.0087752	0.00561797
ZmWAK37	0.0340512	0.0311719	0	0	0	0.0352004	0	0	0	0	0.0218051	0.0188007
ZmWAK38	0.000516203	0.081257	0.000191713	0	0	0.000584847	0.000663398	0.000912351	0.000735308	0.000401975	0.000396583	0.000185861
ZmWAK39	0.0480496	0.0502272	0.102903	0.099745	0.177975	0.342277	0.0474333	0.0653458	0.0819813	0.0447208	0.07952	0.0602107
ZmWAK40	0.120123	0.0961958	0.0910886	0.0852893	0.0635726	0.0468113	0.0650959	0.120621	0.338409	0.715976	0.497984	0.792192
ZmWAK41	0.574509	0.42713	0.47141	0.384085	0.404752	0.304016	0.283791	0.295953	0.251211	0.39266	0.392937	0.54841
ZmWAK42	0.57765	0.555969	0.596072	0.370286	0.295617	0.152586	0.0871028	0.277212	0.249526	0.330142	0.313012	0.550367
ZmWAK43	0.874636	0.660196	0.726847	0.486238	0.396821	0.170478	0.197975	0.252227	0.184815	0.282667	0.33301	0.475492
ZmWAK44	1.7845	1.39485	1.30925	0.866409	1.1223	0.907943	0.393753	1.10981	0.540893	0.711692	0.74616	0.792705
ZmWAK45	2.57198	2.5327	1.9393	1.37789	1.14386	0.707953	0.276958	0.229856	0.2507	0.317338	0.345359	0.359758
ZmWAK46	0.215241	0.080263	0.185619	0.0825223	0.149984	0.273256	0.0306124	0	0	0	0	0
ZmWAK47	0.0706452	0.164248	0.0957541	0.13732	0.227312	0.0580885	0.0871254	0.120047	0.0880903	0.088152	0.149087	0.213851
ZmWAK48	0.0117286	0.00834107	0	0.0150267	0	0	0	0	0	0	0	0
ZmWAK49	1.48892	1.11631	1.83487	1.85995	2.5016	1.55243	1.09852	1.25535	1.07737	1.428	1.68393	1.25154
ZmWAK50	0.053271	0.0145844	0.111055	0.122307	0.13372	0.282351	0.0761227	0.145421	0.0377229	0.0343126	0.0139414	0.0172455
ZmWAK51	0	0	0	0	0	0.0190781	0	0	0	0	0	0
ZmWAK52	0	0	0	0.006968	0.0152501	0.0488659	0.0915655	0	0.0166845	0	0	0.0122786
ZmWAK53	0.0045824	0	0	0	0	0	0	0	0	0	0	0
ZmWAK54	0.0471213	0.0525673	0.0417443	0.0560402	0.0425594	0	0	0	0.0119821	0.010855	0.00987497	0.0283354
ZmWAK55	0	0	0	0.0052163	0.011419	0	0	0	0	0	0	0
ZmWAK56	0.007989	0.0136343	0.00752785	0.0293333	0.0442195	0.0427166	0	0	0.0077477	0	0	0
Note: Whole_seed_2_DAP, whole seed 2 days after pollination; Whole_seed_4_DAP, whole seed 4 days after pollination; Whole_seed_6_DAP, whole seed 6 days after pollination; Whole_seed_8_DAP, whole seed 8 days after pollination; Whole_seed_10_DAP, whole seed 10 days after pollination; Whole_seed_12_DAP, whole seed 12 days after pollination; Whole_seed_14_DAP, whole seed 14 days after pollination; Wh…

## Sheet: Sheet10
Table S10 Expression pattern of maize ZmWAK genes under temperature stress
ID	NT	ELT	MLT	LT	HT	MHT	EHT	Log2FC(NT vs ELT)	Log2FC(NT vs MLT)	Log2FC(NT vs LT)	Log2FC(NT vs HT)	Log2FC(NT vs MHT)	Log2FC(NT vs EHT)
ZmWAK1	25.8448	6.32604	6.27682	5.0048	11.2337	3.41136	2.67547	-2.0305	-2.04177	-2.36849	-1.20204	-2.92145	-3.27201
ZmWAK2	117.273	1.23759	1.17793	1.6709	38.0651	15.9487	3.03555	-6.56619	-6.63747	-6.1331	-1.62333	-2.87836	-5.27176
ZmWAK3	21.5235	0.0897889	0.0812653	0.176794	6.17667	3.55569	0.926516	-7.90516	-8.04906	-6.9277	-1.80101	-2.59771	-4.53795
ZmWAK4	33.7284	0.301123	0.296443	0.607589	14.2069	4.31767	1.64691	-6.80747	-6.83007	-5.79472	-1.24737	-2.96564	-4.35613
ZmWAK5	2.98883	0.064812	0.0536749	0.0595119	0.995427	0.608983	0.0871047	-5.52718	-5.79919	-5.65026	-1.58619	-2.29511	-5.10069
ZmWAK6	0	0	0	0	0	0	0	#DIV/0!	#DIV/0!	#DIV/0!	#DIV/0!	#DIV/0!	#DIV/0!
ZmWAK7	0.526258	0.340605	0.268005	0.268341	0.471047	0.261701	0.267271	-0.627672	-0.973511	-0.971702	-0.159899	-1.00785	-0.977467
ZmWAK8	1.70558	3.25997	1.91649	1.8863	0.746771	0.324841	0.184506	0.934599	0.168206	0.145302	-1.19152	-2.39245	-3.20852
ZmWAK9	44.6039	19.2215	17.7902	27.8442	16.8459	6.80497	7.46311	-1.21445	-1.32609	-0.679791	-1.40478	-2.71251	-2.57932
ZmWAK10	0.835492	0.833857	0.222777	0.320482	0.350576	0.415125	0.142287	-0.00282447	-1.90702	-1.38238	-1.2529	-1.00908	-2.55383
ZmWAK11	10.1817	5.40318	3.56501	5.4105	6.03556	0.923583	3.03204	-0.914092	-1.51399	-0.912139	-0.754412	-3.46259	-1.74761
ZmWAK12	3.10685	4.80259	2.8358	2.64765	4.44979	0.910329	2.35047	0.628358	-0.131697	-0.230742	0.518284	-1.771	-0.402505
ZmWAK13	3.68985	3.8427	2.42296	2.27797	3.32827	0.943094	2.08367	0.0585599	-0.606789	-0.695811	-0.14879	-1.96809	-0.824432
ZmWAK14	0.00927104	0	0	0	0	0	0.00906923	#NUM!	#NUM!	#NUM!	#NUM!	#NUM!	-0.0317516
ZmWAK15	3.3118	0.789462	0.75958	0.0736928	1.40533	0.0402145	0.550458	-2.06867	-2.12434	-5.48995	-1.2367	-6.36375	-2.58891
ZmWAK16	0.0202857	0	0	0	0.0604178	0.0369416	0.0578571	#NUM!	#NUM!	#NUM!	1.57451	0.864783	1.51203
ZmWAK17	2.47785	1.88665	2.11474	1.35979	4.13305	1.02775	0.433001	-0.393262	-0.228607	-0.865711	0.738116	-1.2696	-2.51665
ZmWAK18	0.235887	0.0836053	0.074149	0.0911342	0.215805	0.13821	0.138821	-1.49643	-1.6696	-1.37203	-0.12837	-0.771234	-0.764871
ZmWAK19	5.62741	1.65121	1.92182	3.54999	4.53037	1.5088	0.412908	-1.76895	-1.55	-0.664658	-0.312843	-1.89907	-3.76858
ZmWAK20	33.8784	10.4822	10.7663	11.2574	15.9592	9.62358	5.57672	-1.69242	-1.65385	-1.5895	-1.08598	-1.81572	-2.60288
ZmWAK21	3.33601	1.40147	1.08018	1.19757	0.68864	0.282611	0.530875	-1.25119	-1.62685	-1.47801	-2.2763	-3.56123	-2.65168
ZmWAK22	0.225215	0.36596	0.337363	0.282536	0.0662271	0.0322568	0.683092	0.700384	0.582999	0.327134	-1.76581	-2.80362	1.60078
ZmWAK23	1.9087	0.448727	0.282788	0.326121	0.480526	0.534199	0.239295	-2.08868	-2.7548	-2.54911	-1.9899	-1.83714	-2.99573
ZmWAK24	16.1972	3.78645	3.08701	2.83828	2.3104	1.57969	5.02705	-2.09682	-2.39146	-2.51265	-2.80953	-3.35802	-1.68796
ZmWAK25	0	0	0	0	0	0.0161185	0.00936282	#DIV/0!	#DIV/0!	#DIV/0!	#DIV/0!	#DIV/0!	#DIV/0!
ZmWAK26	1.14841	1.84564	1.32268	1.02581	1.12022	0.45046	0.794011	0.684485	0.203827	-0.162873	-0.0358532	-1.35016	-0.532401
ZmWAK27	27.9869	1.18215	1.22004	1.30021	5.00272	6.07026	3.45374	-4.56526	-4.51975	-4.42794	-2.48397	-2.20492	-3.01852
ZmWAK28	2.00541	1.86614	1.49974	1.56025	0.646527	0.354092	0.778654	-0.103845	-0.419183	-0.362124	-1.63312	-2.50171	-1.36485
ZmWAK29	0	0	0	0	0	0	0.0189466	#DIV/0!	#DIV/0!	#DIV/0!	#DIV/0!	#DIV/0!	#DIV/0!
ZmWAK30	0.77873	2.52521	1.80908	1.23172	11.6083	28.3252	6.74769	1.69721	1.21606	0.661481	3.89788	5.18482	3.1152
ZmWAK31	0.0673122	0.0635515	0.0545151	0.0849126	0.0323359	0.0314748	0	-0.0829426	-0.304212	0.335111	-1.05773	-1.09667	#NUM!
ZmWAK32	0.24876	1.07395	0.365192	0.372911	0.267487	0.119577	0.47662	2.1101	0.5539	0.584077	0.104715	-1.05682	0.938086
ZmWAK33	0.739796	1.97238	1.8793	1.3494	0.0415031	0.064284	1.57085	1.41474	1.345	0.867114	-4.15584	-3.5246	1.08635
ZmWAK34	0	0.157369	0.0644281	0.0564272	0	0	0.227585	#DIV/0!	#DIV/0!	#DIV/0!	#DIV/0!	#DIV/0!	#DIV/0!
ZmWAK35	22.0298	1.00551	0.912176	0.798302	10.6902	5.72694	2.97636	-4.45346	-4.594	-4.78638	-1.04317	-1.94362	-2.88784
ZmWAK36	0.0416813	0.0350657	0.0408608	0.0279403	0.0402664	0	0	-0.249342	-0.0286842	-0.577052	-0.0498251	#NUM!	#NUM!
ZmWAK37	0.312807	0.126381	0.176141	0.103596	0.19274	0.195999	0.258624	-1.3075	-0.828544	-1.5943	-0.698617	-0.674425	-0.274418
ZmWAK38	9.07328	7.79204	5.98616	8.0695	1.20316	1.26587	7.38558	-0.219623	-0.599993	-0.169146	-2.91479	-2.8415	-0.296913
ZmWAK39	19.887	7.80191	5.27849	2.52765	18.4035	6.67229	1.15749	-1.34992	-1.91363	-2.97596	-0.111846	-1.57557	-4.10275
ZmWAK40	5.32341	2.63082	2.2781	1.51348	16.2474	21.4567	2.57669	-1.01684	-1.22452	-1.81448	1.60979	2.011	-1.04683
ZmWAK41	40.4829	27.6188	19.4665	12.6168	56.762	25.6814	6.14558	-0.551664	-1.05632	-1.68196	0.487611	-0.656591	-2.71969
ZmWAK42	19.5621	11.7135	8.96987	6.3224	22.8061	9.7286	2.10051	-0.739882	-1.1249	-1.62951	0.221362	-1.00775	-3.21925
ZmWAK43	7.83796	6.28046	4.27783	3.01762	11.6179	6.46549	1.35135	-0.319608	-0.873601	-1.37707	0.567801	-0.277719	-2.53608
ZmWAK44	8.28685	13.2298	11.3716	12.7349	4.78682	1.88053	7.10654	0.674896	0.456545	0.61989	-0.791756	-2.13968	-0.221677
ZmWAK45	16.9648	6.25794	4.482	3.64342	5.20084	1.84194	5.07347	-1.43878	-1.92033	-2.21918	-1.70573	-3.20325	-1.7415
ZmWAK46	0.0372883	0	0	0	0	0	0	#NUM!	#NUM!	#NUM!	#NUM!	#NUM!	#NUM!
ZmWAK47	0.677444	0	0	0.0182939	0.0158158	0.13779	0.0302255	#NUM!	#NUM!	-5.21067	-5.42067	-2.29763	-4.48626
ZmWAK48	0	0	0	0	0.00801563	0	0	#DIV/0!	#DIV/0!	#DIV/0!	#DIV/0!	#DIV/0!	#DIV/0!
ZmWAK49	79.7906	40.6244	34.3245	20.6377	29.5406	10.9723	20.5258	-0.973871	-1.21698	-1.95094	-1.43352	-2.86235	-1.95878
ZmWAK50	11.064	4.30558	3.27054	3.74619	4.26002	1.70632	3.10447	-1.36159	-1.75827	-1.56237	-1.37694	-2.69691	-1.83345
ZmWAK51	0.0292496	0	0	0.00884935	0	0	0.14369	#NUM!	#NUM!	-1.72477	#NUM!	#NUM!	2.29647
ZmWAK52	15.634	25.3969	12.2687	7.62058	17.1231	3.70866	7.19301	0.699965	-0.3497	-1.03671	0.131263	-2.07571	-1.12002
ZmWAK53	10.9969	7.36368	4.25963	3.49041	6.09619	1.626	2.05867	-0.578599	-1.3683	-1.65563	-0.851119	-2.7577	-2.41732
ZmWAK54	1.4268	2.50079	1.34077	0.89627	0.412195	0.0404453	0.742741	0.809597	-0.0897229	-0.670783	-1.79139	-5.14067	-0.941857
ZmWAK55	0	0	0	0	0	0	0	#DIV/0!	#DIV/0!	#DIV/0!	#DIV/0!	#DIV/0!	#DIV/0!
ZmWAK56	11.1844	7.49505	4.32303	3.51519	6.27991	1.67874	2.14652	-0.57748	-1.37137	-1.66982	-0.832674	-2.73604	-2.38142
NT: normal temperature (25 °C); ELT: extremely low temperature (4 °C); MLT: moderately and reduced temperature (10 °C). LT: low temperature (16 °C); HT: high temperature (37 °C); MHT: moderately high temperature (42 °C); EHT:extremely high temperature (48 °C);

[truncated: 9 more sheets: Sheet11, Sheet12, Sheet13, Sheet14, Sheet15, Sheet16, Sheet17, Sheet18, Sheet19]
